# Supplementary material for: Crystal structure of (E)-pent-2-enoic acid
Source: Acta Crystallogr E Crystallogr Commun. 2015 Apr 18;71(Pt 5):o316. doi: 10.1107/S2056989015007203 (PMC4420089; doi:10.1107/S2056989015007203)
Supplement: Supplementary file 1 [file e-71-0o316-sup1.cif]

##############################################################################
#                                                                            #
# This CIF contains the data in a paper accepted for publication in          #
# Acta Crystallographica Section E. It conforms to the requirements of       #
# Notes for Authors for Acta Crystallographica Section E, and has been       #
# peer reviewed under the auspices of the IUCr Commission on Journals.       #
#                                                                            #
# Full details of the Crystallographic Information File format               #
# are given in the paper "The Crystallographic Information File (CIF):       #
# a New Standard Archive File for Crystallography" by S. R. Hall, F. H.      #
# Allen and I. D. Brown [Acta Cryst. (1991), A47, 655-685].                  #
#                                                                            #
# The current version of the core CIF dictionary is obtainable from          #
# ftp://ftp.iucr.org/pub/cif_core.dic.                                       #
#                                                                            #
# Software is freely available for graphical display of the structure(s)     #
# in this CIF. For information consult the CIF software page                 #
# http://www.iucr.org/resources/cif/software.                                #
#                                                                            #
# This file may be used for bona fide research purposes within the           #
# scientific community so long as proper attribution is given to the journal # 
# article from which it was obtained.                                        #
#                                                                            #
##############################################################################
data_I
_database_code_depnum_ccdc_archive 'CCDC 1058870'
_audit_creation_method     SHELXL-2014
_chemical_name_systematic
;
(<i>E</i>)-Pent-2-enoic acid
;
_chemical_name_common     ?
_chemical_formula_moiety     'C5 H8 O2'
_chemical_formula_sum     'C5 H8 O2'
_chemical_formula_iupac     'C5 H8 O2'
_chemical_formula_weight     100.11
_chemical_melting_point     ?
_shelx_space_group_comment
;
The symmetry employed for this shelxl refinement is uniquely defined
by the following loop, which should always be used as a source of
symmetry information in preference to the above space-group names.
They are only intended as comments.
;
_space_group_crystal_system     triclinic
_space_group_name_H-M_alt     'P -1'
_space_group_name_Hall     '-P 1'
loop_
    _space_group_symop_operation_xyz
    'x, y, z'
    '-x, -y, -z'
_cell_length_a     6.7336(13)
_cell_length_b     6.7821(13)
_cell_length_c     7.2349(14)
_cell_angle_alpha     67.743(2)
_cell_angle_beta     75.518(2)
_cell_angle_gamma     64.401(2)
_cell_volume     274.29(9)
_cell_formula_units_Z     2
_cell_measurement_reflns_used     4399
_cell_measurement_theta_min     3.06
_cell_measurement_theta_max     28.65
_cell_measurement_temperature     150(2)
_exptl_crystal_description     prism
_exptl_crystal_colour     colourless
_exptl_crystal_size_max     0.506
_exptl_crystal_size_mid     0.351
_exptl_crystal_size_min     0.271
_exptl_crystal_density_diffrn     1.212
_exptl_crystal_density_meas     ?
_exptl_crystal_density_method     ?
_exptl_crystal_F_000     108
_exptl_absorpt_coefficient_mu     0.093
_exptl_absorpt_correction_type     multi-scan
_exptl_absorpt_process_details
;
(SADABS; Bruker, 2014)
;
_exptl_absorpt_correction_T_min     0.81
_exptl_absorpt_correction_T_max     0.97
_exptl_special_details     ?
_diffrn_ambient_temperature     150(2)
_diffrn_radiation_type     MoK\a
_diffrn_radiation_wavelength     0.71073
_diffrn_measurement_device_type     'Bruker APEXII CCD'
_diffrn_measurement_method     '\f and \w scans'
_diffrn_detector_area_resol_mean     8.3333
_diffrn_reflns_number     7544
_diffrn_reflns_av_R_equivalents     0.0255
_diffrn_reflns_theta_min     3.059
_diffrn_reflns_theta_max     27.992
_diffrn_reflns_theta_full     25.242
_diffrn_measured_fraction_theta_max     1.000
_diffrn_measured_fraction_theta_full     1.000
_diffrn_reflns_limit_h_min     -8
_diffrn_reflns_limit_h_max     8
_diffrn_reflns_limit_k_min     -8
_diffrn_reflns_limit_k_max     8
_diffrn_reflns_limit_l_min     -9
_diffrn_reflns_limit_l_max     9
_refine_special_details     ?
_reflns_number_total     1323
_reflns_number_gt     1122
_reflns_threshold_expression     I>2\s(I)
_refine_ls_structure_factor_coef     Fsqd
_refine_ls_matrix_type     full
_refine_ls_R_factor_all     0.0460
_refine_ls_R_factor_gt     0.0370
_refine_ls_wR_factor_gt     0.1029
_refine_ls_wR_factor_ref     0.1126
_refine_ls_goodness_of_fit_ref     1.099
_refine_ls_restrained_S_all     1.099
_refine_ls_number_reflns     1323
_refine_ls_number_parameters     69
_refine_ls_number_restraints     0
_refine_ls_hydrogen_treatment     mixed
_refine_ls_weighting_scheme     calc
_refine_ls_weighting_details
              'w=1/[\s^2^(Fo^2^)+(0.0562P)^2^+0.0602P] where P=(Fo^2^+2Fc^2^)/3'
_atom_sites_solution_hydrogens     mixed
_atom_sites_solution_primary     ?
_atom_sites_solution_secondary     ?
_refine_ls_shift/su_max     0.000
_refine_ls_shift/su_mean     0.000
_refine_diff_density_max     0.357
_refine_diff_density_min     -0.189
_refine_ls_extinction_method     none
_refine_ls_extinction_coef     .
loop_
    _atom_type_symbol
    _atom_type_description
    _atom_type_scat_dispersion_real
    _atom_type_scat_dispersion_imag
    _atom_type_scat_source
    'C' 'C' 0.0033 0.0016
                         'International Tables Vol C Tables 4.2.6.8 and 6.1.1.4'
    'H' 'H' 0.0000 0.0000
                         'International Tables Vol C Tables 4.2.6.8 and 6.1.1.4'
    'O' 'O' 0.0106 0.0060
                         'International Tables Vol C Tables 4.2.6.8 and 6.1.1.4'
_computing_data_collection
;
APEX2 (Bruker, 2014)
;
_computing_cell_refinement
;
SAINT (Bruker, 2013)
;
_computing_data_reduction
;
SAINT (Bruker, 2013)
;
_computing_structure_solution
;
SHELXS97 (Sheldrick, 2008)
;
_computing_structure_refinement
;
SHELXL2014 (Sheldrick, 2015)
;
_computing_molecular_graphics
;
SHELXL2014 (Sheldrick, 2015)
;
_computing_publication_material
;
SHELXL2014 (Sheldrick, 2015)
;
loop_
    _atom_site_type_symbol
    _atom_site_label
    _atom_site_fract_x
    _atom_site_fract_y
    _atom_site_fract_z
    _atom_site_U_iso_or_equiv
    _atom_site_adp_type
    _atom_site_calc_flag
    _atom_site_occupancy
    _atom_site_disorder_assembly
    _atom_site_disorder_group
    C C1 0.36613(18) 0.77456(19) 0.59878(16) 0.0284(3) Uani d 1 . .
    C C2 0.25933(18) 0.6065(2) 0.66526(16) 0.0295(3) Uani d 1 . .
    H H2 0.1507 0.6289 0.5893 0.035 Uiso calc 1 . .
    C C3 0.31028(18) 0.4243(2) 0.82842(16) 0.0290(3) Uani d 1 . .
    H H3 0.4190 0.4066 0.9018 0.035 Uiso calc 1 . .
    C C4 0.2111(2) 0.2446(2) 0.90640(17) 0.0323(3) Uani d 1 . .
    H H4A 0.1414 0.2401 1.0450 0.039 Uiso calc 1 . .
    H H4B 0.3320 0.0930 0.9135 0.039 Uiso calc 1 . .
    C C5 0.0389(2) 0.2791(2) 0.78294(19) 0.0372(3) Uani d 1 . .
    H H5A -0.0864 0.4244 0.7812 0.056 Uiso calc 1 . .
    H H5B -0.0133 0.1517 0.8430 0.056 Uiso calc 1 . .
    H H5C 0.1055 0.2834 0.6452 0.056 Uiso calc 1 . .
    O O1 0.30172(15) 0.93766(15) 0.42861(12) 0.0357(3) Uani d 1 . .
    O O2 0.50223(14) 0.76619(15) 0.69113(12) 0.0361(3) Uani d 1 . .
    H H1 0.376(3) 1.039(4) 0.395(3) 0.071(6) Uiso d 1 . .
loop_
    _atom_site_aniso_label
    _atom_site_aniso_U_11
    _atom_site_aniso_U_22
    _atom_site_aniso_U_33
    _atom_site_aniso_U_12
    _atom_site_aniso_U_13
    _atom_site_aniso_U_23
    C1 0.0277(5) 0.0275(6) 0.0251(5) -0.0060(4) -0.0070(4) -0.0056(4)
    C2 0.0270(5) 0.0326(6) 0.0272(5) -0.0093(5) -0.0077(4) -0.0066(4)
    C3 0.0265(5) 0.0325(6) 0.0257(5) -0.0086(4) -0.0067(4) -0.0071(4)
    C4 0.0321(6) 0.0332(6) 0.0267(5) -0.0121(5) -0.0087(4) -0.0010(4)
    C5 0.0378(6) 0.0382(7) 0.0355(6) -0.0177(5) -0.0135(5) -0.0013(5)
    O1 0.0406(5) 0.0339(5) 0.0295(4) -0.0147(4) -0.0153(3) 0.0015(3)
    O2 0.0402(5) 0.0345(5) 0.0332(5) -0.0155(4) -0.0166(4) -0.0005(3)
_geom_special_details
;
All e.s.d.'s (except the e.s.d. in the dihedral angle between two l.s. planes)
are estimated using the full covariance matrix. The cell e.s.d.'s are taken
into account individually in the estimation of e.s.d.'s in distances, angles
and torsion angles; correlations between e.s.d.'s in cell parameters are only
used when they are defined by crystal symmetry. An approximate (isotropic)
treatment of cell e.s.d.'s is used for estimating e.s.d.'s involving l.s.
planes.
;
loop_
    _geom_bond_atom_site_label_1
    _geom_bond_atom_site_label_2
    _geom_bond_site_symmetry_2
    _geom_bond_distance
    _geom_bond_publ_flag
    C1 O2 . 1.2337(14) ?
    C1 O1 . 1.3223(13) ?
    C1 C2 . 1.4723(16) ?
    C2 C3 . 1.3301(16) ?
    C2 H2 . 0.9500 ?
    C3 C4 . 1.4981(16) ?
    C3 H3 . 0.9500 ?
    C4 C5 . 1.5239(16) ?
    C4 H4A . 0.9900 ?
    C4 H4B . 0.9900 ?
    C5 H5A . 0.9800 ?
    C5 H5B . 0.9800 ?
    C5 H5C . 0.9800 ?
    O1 H1 . 0.95(2) ?
loop_
    _geom_angle_atom_site_label_1
    _geom_angle_atom_site_label_2
    _geom_angle_atom_site_label_3
    _geom_angle_site_symmetry_1
    _geom_angle_site_symmetry_3
    _geom_angle
    _geom_angle_publ_flag
    O2 C1 O1 . . 122.75(11) ?
    O2 C1 C2 . . 123.99(10) ?
    O1 C1 C2 . . 113.26(10) ?
    C3 C2 C1 . . 122.03(10) ?
    C3 C2 H2 . . 119.0 ?
    C1 C2 H2 . . 119.0 ?
    C2 C3 C4 . . 125.63(10) ?
    C2 C3 H3 . . 117.2 ?
    C4 C3 H3 . . 117.2 ?
    C3 C4 C5 . . 115.33(10) ?
    C3 C4 H4A . . 108.4 ?
    C5 C4 H4A . . 108.4 ?
    C3 C4 H4B . . 108.4 ?
    C5 C4 H4B . . 108.4 ?
    H4A C4 H4B . . 107.5 ?
    C4 C5 H5A . . 109.5 ?
    C4 C5 H5B . . 109.5 ?
    H5A C5 H5B . . 109.5 ?
    C4 C5 H5C . . 109.5 ?
    H5A C5 H5C . . 109.5 ?
    H5B C5 H5C . . 109.5 ?
    C1 O1 H1 . . 108.7(12) ?
loop_
    _geom_torsion_atom_site_label_1
    _geom_torsion_atom_site_label_2
    _geom_torsion_atom_site_label_3
    _geom_torsion_atom_site_label_4
    _geom_torsion_site_symmetry_1
    _geom_torsion_site_symmetry_2
    _geom_torsion_site_symmetry_3
    _geom_torsion_site_symmetry_4
    _geom_torsion
    _geom_torsion_publ_flag
    O2 C1 C2 C3 . . . . -3.05(19) ?
    O1 C1 C2 C3 . . . . 176.98(11) ?
    C1 C2 C3 C4 . . . . -179.72(10) ?
    C2 C3 C4 C5 . . . . 0.45(18) ?
loop_
    _geom_hbond_atom_site_label_D
    _geom_hbond_atom_site_label_H
    _geom_hbond_atom_site_label_A
    _geom_hbond_site_symmetry_A
    _geom_hbond_distance_DH
    _geom_hbond_distance_HA
    _geom_hbond_distance_DA
    _geom_hbond_angle_DHA
    O1 H1 O2 2_676 0.95(2) 1.69(2) 2.6322(13) 173.3(19)
_shelx_hkl_file
;
  -1   0   0   57.59    1.19
  -1   0   0   50.98    1.20
  -1   0   0   53.82    1.19
  -1   0   0   53.37    1.19
   1   0   0   52.23    1.19
   1   0   0   53.58    1.22
  -2   0   0   26.08    0.57
  -2   0   0   25.92    0.57
  -2   0   0   23.87    0.58
  -2   0   0   24.62    0.56
  -2   0   0   24.65    0.56
   2   0   0   25.19    0.62
   2   0   0   24.45    0.56
   2   0   0   24.02    0.57
   2   0   0   24.49    0.56
  -3   0   0   16.73    0.43
  -3   0   0   17.14    0.40
  -3   0   0   17.42    0.42
  -3   0   0   17.38    0.41
  -3   0   0   17.29    0.40
   3   0   0   17.06    0.49
   3   0   0   17.04    0.40
   3   0   0   17.06    0.40
   3   0   0   16.78    0.41
  -4   0   0   18.23    0.43
  -4   0   0   17.87    0.45
  -4   0   0   18.21    0.48
  -4   0   0   16.96    0.44
  -4   0   0   19.00    0.43
   4   0   0   18.05    0.44
   4   0   0   17.33    0.55
   4   0   0   18.37    0.43
   4   0   0   18.15    0.43
  -5   0   0    7.75    0.30
  -5   0   0    7.29    0.22
  -5   0   0    7.76    0.25
  -5   0   0    7.53    0.21
   5   0   0    7.56    0.21
   5   0   0    7.49    0.22
   5   0   0    7.08    0.38
  -6   0   0    2.02    0.13
  -6   0   0    1.61    0.22
  -6   0   0    2.03    0.11
  -6   0   0    2.11    0.15
   6   0   0    2.24    0.12
   6   0   0    2.17    0.13
   6   0   0    2.32    0.29
  -7   0   0    0.74    0.08
  -7   0   0    0.60    0.08
  -7   0   0    0.98    0.14
   7   0   0    0.71    0.08
   7   0   0    0.58    0.09
  -8   0   0    0.07    0.07
   8   0   0   -0.04    0.09
   8   0   0   -0.02    0.07
   7  -1   0    1.31    0.15
   7  -1   0    1.11    0.12
  -7   1   0    1.44    0.17
  -7   1   0    1.15    0.18
   6  -1   0    1.54    0.13
   6  -1   0    2.06    0.30
   6  -1   0    1.43    0.11
  -6   1   0    1.57    0.19
  -6   1   0    1.56    0.15
   5  -1   0    1.87    0.11
   5  -1   0    1.98    0.27
   5  -1   0    1.75    0.11
   5  -1   0    1.68    0.10
  -5   1   0    1.80    0.11
  -5   1   0    1.63    0.19
  -5   1   0    1.82    0.10
  -5   1   0    1.58    0.21
  -5   1   0    1.76    0.14
   4  -1   0    2.56    0.12
   4  -1   0    2.57    0.10
   4  -1   0    2.34    0.27
  -4   1   0    2.55    0.18
  -4   1   0    2.49    0.14
  -4   1   0    2.49    0.10
  -4   1   0    2.82    0.19
   3  -1   0    1.33    0.07
   3  -1   0    1.28    0.08
   3  -1   0    1.29    0.19
   3  -1   0    1.31    0.06
  -3   1   0    1.28    0.12
  -3   1   0    1.33    0.12
  -3   1   0    1.36    0.06
  -3   1   0    1.29    0.09
   2  -1   0   35.83    0.82
   2  -1   0   35.78    0.82
   2  -1   0   35.64    0.81
   2  -1   0   37.91    0.89
  -2   1   0   37.08    0.81
  -2   1   0   36.71    0.83
  -2   1   0   34.74    0.84
  -2   1   0   35.60    0.84
   1  -1   0    6.62    0.16
   1  -1   0    6.68    0.16
  -1   1   0    6.42    0.18
  -1   1   0    6.41    0.18
  -1   1   0    6.99    0.17
   0   1   0    1.57    0.06
   0   1   0    1.55    0.06
   0   1   0    1.47    0.06
  -1  -1   0    8.80    0.22
  -1  -1   0    8.20    0.20
  -1  -1   0    8.38    0.21
   1   1   0    9.00    0.22
   1   1   0    8.61    0.22
   1   1   0    8.55    0.24
  -2  -1   0   41.44    0.92
  -2  -1   0   42.90    0.94
  -2  -1   0   40.94    0.92
  -2  -1   0   39.04    0.91
  -2  -1   0   42.52    0.92
   2   1   0   39.74    0.97
   2   1   0   40.23    0.93
   2   1   0   41.82    0.93
   2   1   0   40.69    0.92
  -3  -1   0    0.04    0.03
  -3  -1   0    0.05    0.04
  -3  -1   0    0.00    0.02
  -3  -1   0    0.06    0.03
  -3  -1   0    0.04    0.04
  -3  -1   0    0.04    0.03
   3   1   0    0.00    0.05
   3   1   0    0.03    0.02
   3   1   0    0.04    0.07
   3   1   0    0.05    0.03
   3   1   0    0.08    0.03
  -4  -1   0    0.07    0.03
  -4  -1   0    0.09    0.03
  -4  -1   0    0.08    0.04
  -4  -1   0    0.08    0.05
  -4  -1   0    0.11    0.05
  -4  -1   0    0.10    0.05
   4   1   0    0.05    0.03
   4   1   0    0.09    0.10
   4   1   0    0.06    0.04
   4   1   0    0.05    0.04
  -5  -1   0    3.97    0.14
  -5  -1   0    4.13    0.21
  -5  -1   0    3.79    0.17
  -5  -1   0    3.97    0.18
  -5  -1   0    3.92    0.13
  -5  -1   0    3.81    0.15
   5   1   0    3.47    0.28
   5   1   0    3.94    0.15
   5   1   0    4.02    0.14
  -6  -1   0   -0.09    0.08
  -6  -1   0    0.00    0.04
  -6  -1   0    0.05    0.05
  -6  -1   0   -0.02    0.07
   6   1   0   -0.03    0.14
   6   1   0   -0.02    0.06
   6   1   0    0.00    0.05
  -7  -1   0    3.37    0.19
  -7  -1   0    2.61    0.26
  -7  -1   0    3.50    0.17
  -7  -1   0    3.32    0.15
   7   1   0    3.30    0.15
   7   1   0    3.95    0.35
   7   1   0    3.48    0.17
  -8  -1   0    0.02    0.06
  -8  -1   0    0.04    0.08
   8   1   0    0.34    0.22
   8   1   0   -0.04    0.06
   8   1   0   -0.10    0.08
   7  -2   0    0.39    0.07
   7  -2   0    0.40    0.10
  -7   2   0    0.75    0.16
   6  -2   0    0.08    0.07
   6  -2   0    0.37    0.18
   6  -2   0    0.06    0.05
  -6   2   0    0.17    0.12
   5  -2   0    0.32    0.06
   5  -2   0    0.34    0.06
   5  -2   0    0.23    0.06
   5  -2   0    0.58    0.18
   5  -2   0    0.37    0.05
  -5   2   0    0.43    0.12
   4  -2   0    8.29    0.41
   4  -2   0    8.20    0.22
   4  -2   0    8.45    0.24
   4  -2   0    8.24    0.24
  -4   2   0    8.07    0.30
  -4   2   0    8.24    0.27
  -4   2   0    8.21    0.30
   3  -2   0    7.13    0.20
   3  -2   0    7.29    0.19
  -3   2   0    6.94    0.24
  -3   2   0    7.12    0.25
  -3   2   0    7.28    0.19
   2  -2   0    8.44    0.21
  -2   2   0    8.71    0.21
  -2   2   0    7.99    0.24
  -2   2   0    8.39    0.25
  -1   2   0    3.72    0.14
  -1   2   0    3.53    0.13
  -1   2   0    3.54    0.13
  -1   2   0    3.60    0.12
   0  -2   0   72.26    1.63
   0   2   0   72.65    1.64
   0   2   0   72.11    1.64
   0   2   0   75.12    1.64
  -1  -2   0    8.24    0.21
  -1  -2   0    8.49    0.21
   1   2   0    8.54    0.22
   1   2   0    8.89    0.23
   1   2   0    8.40    0.22
  -2  -2   0  197.97    4.40
  -2  -2   0  192.53    4.35
  -2  -2   0  192.50    4.35
   2   2   0  194.81    4.40
   2   2   0  201.04    4.36
   2   2   0  198.41    4.39
  -3  -2   0   56.75    1.28
  -3  -2   0   57.31    1.29
  -3  -2   0   54.33    1.27
  -3  -2   0   58.10    1.31
   3   2   0   56.77    1.36
   3   2   0   57.91    1.30
   3   2   0   57.87    1.31
  -4  -2   0    2.42    0.14
  -4  -2   0    2.39    0.11
  -4  -2   0    2.46    0.10
  -4  -2   0    2.42    0.13
  -4  -2   0    2.33    0.08
  -4  -2   0    2.33    0.09
   4   2   0    2.38    0.09
   4   2   0    2.36    0.13
   4   2   0    2.27    0.14
   4   2   0    2.17    0.19
  -5  -2   0   14.39    0.42
  -5  -2   0   13.78    0.35
  -5  -2   0   14.22    0.36
  -5  -2   0   14.08    0.36
  -5  -2   0   14.43    0.42
  -5  -2   0   14.14    0.38
   5   2   0   14.39    0.35
   5   2   0   14.40    0.40
   5   2   0   13.95    0.49
  -6  -2   0    2.53    0.13
  -6  -2   0    2.51    0.11
  -6  -2   0    2.55    0.18
  -6  -2   0    2.30    0.15
  -6  -2   0    2.53    0.13
  -6  -2   0    2.26    0.19
   6   2   0    2.42    0.18
   6   2   0    2.82    0.27
   6   2   0    2.59    0.12
  -7  -2   0   22.09    0.56
  -7  -2   0   22.32    0.55
  -7  -2   0   22.41    0.65
   7   2   0   22.28    0.56
   7   2   0   22.37    0.75
   7   2   0   23.12    0.56
   7   2   0   21.07    0.60
  -8  -2   0    1.10    0.12
  -8  -2   0    1.41    0.16
   8   2   0    1.59    0.33
   6  -3   0    0.09    0.07
   6  -3   0    0.22    0.09
   6  -3   0    0.19    0.10
   6  -3   0    0.17    0.07
  -6   3   0    0.39    0.14
   5  -3   0    5.66    0.20
   5  -3   0    5.66    0.18
   5  -3   0    5.64    0.22
   5  -3   0    5.43    0.20
  -5   3   0    5.82    0.28
   4  -3   0    0.84    0.11
   4  -3   0    0.72    0.09
   4  -3   0    0.79    0.07
  -4   3   0    0.80    0.12
   3  -3   0    7.81    0.24
   3  -3   0    7.91    0.22
   3  -3   0    8.15    0.21
  -3   3   0    7.42    0.27
  -3   3   0    8.01    0.28
   2  -3   0   17.60    0.41
   2  -3   0   17.23    0.43
  -2   3   0   16.69    0.45
  -2   3   0   17.33    0.46
   1  -3   0    2.69    0.11
  -1   3   0    2.76    0.13
  -1   3   0    2.60    0.12
  -1   3   0    2.51    0.12
  -1   3   0    2.80    0.15
   0  -3   0    1.28    0.07
   0   3   0    1.34    0.09
   0   3   0    1.23    0.10
   0   3   0    1.32    0.10
  -1  -3   0   55.41    1.25
  -1  -3   0   55.39    1.26
   1   3   0   56.58    1.28
   1   3   0   55.39    1.27
   1   3   0   55.84    1.27
  -2  -3   0    9.28    0.26
  -2  -3   0    9.21    0.24
   2   3   0    9.11    0.25
   2   3   0    9.61    0.27
   2   3   0    9.06    0.25
  -3  -3   0    4.24    0.16
  -3  -3   0    4.25    0.12
  -3  -3   0    4.30    0.13
   3   3   0    4.28    0.16
   3   3   0    4.24    0.20
   3   3   0    4.43    0.16
  -4  -3   0    1.46    0.09
  -4  -3   0    1.49    0.07
  -4  -3   0    1.63    0.12
  -4  -3   0    1.51    0.08
   4   3   0    1.27    0.18
   4   3   0    1.59    0.12
   4   3   0    1.32    0.13
  -5  -3   0   10.96    0.29
  -5  -3   0   11.62    0.31
  -5  -3   0   11.95    0.36
  -5  -3   0   11.66    0.38
  -5  -3   0   11.51    0.30
   5   3   0   11.80    0.36
   5   3   0   11.60    0.44
   5   3   0   11.98    0.35
  -6  -3   0    0.30    0.07
  -6  -3   0    0.46    0.09
  -6  -3   0    0.37    0.08
  -6  -3   0    0.36    0.05
  -6  -3   0    0.28    0.06
  -6  -3   0    0.48    0.08
   6   3   0    0.34    0.08
   6   3   0    0.53    0.16
  -7  -3   0    1.08    0.12
  -7  -3   0    1.00    0.12
  -7  -3   0    1.02    0.10
  -7  -3   0    0.97    0.18
  -7  -3   0    1.00    0.17
   7   3   0    1.25    0.26
   7   3   0    1.08    0.17
  -8  -3   0   -0.14    0.09
  -8  -3   0   -0.01    0.07
  -8  -3   0    0.02    0.06
   8   3   0    0.08    0.19
   5  -4   0    0.86    0.10
   5  -4   0    1.10    0.10
   5  -4   0    1.13    0.15
   5  -4   0    1.06    0.12
  -5   4   0    0.99    0.16
   4  -4   0    0.82    0.08
   4  -4   0    0.82    0.10
   4  -4   0    0.73    0.09
  -4   4   0    0.67    0.13
   3  -4   0    0.15    0.06
   3  -4   0    0.19    0.04
  -3   4   0    0.16    0.09
   2  -4   0   10.29    0.27
   2  -4   0   10.42    0.30
  -2   4   0   10.50    0.33
  -2   4   0   10.34    0.32
   1  -4   0    6.90    0.22
  -1   4   0    7.75    0.27
  -1   4   0    7.61    0.26
  -1   4   0    7.23    0.24
   0  -4   0   15.01    0.39
   0   4   0   15.36    0.41
   0   4   0   15.44    0.41
   0   4   0   15.64    0.41
  -1  -4   0    0.55    0.07
  -1  -4   0    0.61    0.07
   1   4   0    0.58    0.10
   1   4   0    0.63    0.10
   1   4   0    0.56    0.10
  -2  -4   0    2.07    0.12
  -2  -4   0    2.11    0.10
   2   4   0    2.13    0.12
   2   4   0    2.11    0.12
   2   4   0    2.05    0.13
  -3  -4   0   25.31    0.62
  -3  -4   0   26.13    0.66
   3   4   0   26.63    0.64
   3   4   0   26.40    0.64
   3   4   0   26.23    0.66
  -4  -4   0    5.44    0.18
  -4  -4   0    5.68    0.22
   4   4   0    5.49    0.27
   4   4   0    5.59    0.21
   4   4   0    5.82    0.23
  -5  -4   0   -0.03    0.07
  -5  -4   0    0.04    0.05
  -5  -4   0    0.10    0.04
  -5  -4   0    0.07    0.04
  -5  -4   0    0.00    0.06
   5   4   0    0.00    0.12
   5   4   0    0.02    0.07
   5   4   0   -0.01    0.06
  -6  -4   0    0.50    0.10
  -6  -4   0    0.45    0.06
  -6  -4   0    0.38    0.08
  -6  -4   0    0.56    0.05
   6   4   0    0.49    0.08
   6   4   0    0.49    0.10
   6   4   0    0.57    0.16
  -7  -4   0    1.15    0.17
  -7  -4   0    1.36    0.11
  -7  -4   0    1.41    0.12
  -7  -4   0    1.15    0.18
  -7  -4   0    1.49    0.10
   7   4   0    1.76    0.28
   7   4   0    1.52    0.17
  -8  -4   0   -0.05    0.09
  -8  -4   0    0.13    0.07
  -8  -4   0    0.11    0.06
   8   4   0    0.16    0.09
   8   4   0    0.35    0.19
   4  -5   0    0.11    0.06
   4  -5   0    0.11    0.08
  -4   5   0    0.23    0.12
   3  -5   0    0.07    0.07
  -3   5   0    0.22    0.11
   2  -5   0    0.14    0.06
  -2   5   0    0.15    0.09
   1  -5   0    2.51    0.14
  -1   5   0    2.52    0.17
  -1   5   0    2.54    0.16
   0  -5   0    5.12    0.19
   0   5   0    5.06    0.23
   0   5   0    4.96    0.22
   0   5   0    5.09    0.21
  -1  -5   0    7.25    0.23
  -1  -5   0    7.41    0.22
   1   5   0    7.27    0.27
   1   5   0    7.27    0.26
   1   5   0    7.07    0.26
  -2  -5   0   12.54    0.37
  -2  -5   0   12.76    0.34
  -2  -5   0   12.61    0.33
   2   5   0   12.76    0.39
   2   5   0   12.66    0.37
  -3  -5   0    0.25    0.06
  -3  -5   0    0.28    0.05
   3   5   0    0.30    0.07
   3   5   0    0.24    0.08
   3   5   0    0.33    0.08
  -4  -5   0    2.90    0.16
  -4  -5   0    2.68    0.13
   4   5   0    2.68    0.16
   4   5   0    2.77    0.18
  -5  -5   0    3.21    0.19
  -5  -5   0    3.27    0.12
  -5  -5   0    3.30    0.20
   5   5   0    3.26    0.21
   5   5   0    3.47    0.18
  -6  -5   0    1.05    0.16
  -6  -5   0    1.03    0.09
  -6  -5   0    1.05    0.15
   6   5   0    1.05    0.15
   6   5   0    0.89    0.13
   6   5   0    1.27    0.24
  -7  -5   0    1.27    0.11
  -7  -5   0    1.25    0.12
  -7  -5   0    1.15    0.18
  -7  -5   0    1.33    0.18
  -7  -5   0    1.32    0.10
   7   5   0    1.40    0.17
   7   5   0    1.06    0.15
  -8  -5   0    1.56    0.12
  -8  -5   0    1.53    0.21
  -8  -5   0    1.54    0.14
  -8  -5   0    1.49    0.14
  -8  -5   0    1.11    0.21
   8   5   0    2.14    0.32
   8   5   0    1.59    0.20
   3  -6   0    0.08    0.09
  -3   6   0    0.18    0.12
   2  -6   0    3.73    0.20
  -2   6   0    3.60    0.23
   1  -6   0    0.47    0.09
  -1   6   0    0.64    0.12
   0  -6   0   21.43    0.55
   0  -6   0   21.41    0.56
   0   6   0   20.67    0.58
   0   6   0   21.09    0.59
   0   6   0   20.92    0.58
  -1  -6   0   14.36    0.40
  -1  -6   0   14.24    0.39
   1   6   0   14.17    0.44
   1   6   0   14.08    0.42
   1   6   0   13.95    0.43
  -2  -6   0    0.01    0.05
  -2  -6   0    0.02    0.05
  -2  -6   0    0.03    0.05
   2   6   0   -0.04    0.07
   2   6   0   -0.10    0.08
  -3  -6   0    0.74    0.12
  -3  -6   0    0.55    0.07
   3   6   0    0.64    0.11
   3   6   0    0.46    0.08
   3   6   0    0.50    0.10
  -4  -6   0    0.07    0.06
  -4  -6   0    0.01    0.05
   4   6   0    0.00    0.07
   4   6   0    0.08    0.07
  -5  -6   0    3.33    0.22
  -5  -6   0    3.23    0.20
   5   6   0    3.18    0.23
   5   6   0    3.23    0.20
  -6  -6   0    0.49    0.09
  -6  -6   0    0.62    0.12
   6   6   0    0.65    0.10
   6   6   0    0.61    0.12
  -7  -6   0    0.78    0.12
  -7  -6   0    1.01    0.11
  -7  -6   0    0.92    0.19
   7   6   0    0.72    0.11
   7   6   0    0.81    0.15
  -8  -6   0    0.50    0.13
  -8  -6   0    0.34    0.11
  -8  -6   0    0.55    0.08
  -8  -6   0    0.53    0.07
   8   6   0    0.51    0.11
   8   6   0    0.84    0.22
   1  -7   0    1.11    0.15
   1  -7   0    0.95    0.13
  -1   7   0    1.12    0.16
   0  -7   0    0.58    0.10
   0  -7   0    0.50    0.09
   0   7   0    0.65    0.14
  -1  -7   0    3.07    0.18
  -1  -7   0    2.93    0.16
   1   7   0    2.66    0.22
   1   7   0    2.43    0.23
   1   7   0    2.82    0.21
  -2  -7   0    0.75    0.09
  -2  -7   0    0.71    0.13
  -2  -7   0    0.63    0.09
   2   7   0    0.69    0.13
   2   7   0    0.56    0.11
  -3  -7   0    0.37    0.09
  -3  -7   0    0.28    0.08
  -3  -7   0    0.28    0.07
   3   7   0    0.21    0.11
   3   7   0    0.20    0.10
  -4  -7   0    0.05    0.07
  -4  -7   0    0.01    0.06
   4   7   0   -0.08    0.07
   4   7   0   -0.16    0.09
   4   7   0   -0.01    0.09
  -5  -7   0    0.17    0.09
  -5  -7   0    0.09    0.07
   5   7   0    0.13    0.08
   5   7   0   -0.01    0.10
  -6  -7   0   -0.04    0.07
  -6  -7   0    0.05    0.09
   6   7   0    0.04    0.08
   6   7   0   -0.13    0.11
  -7  -7   0    2.45    0.24
  -7  -7   0    2.69    0.25
   7   7   0    2.66    0.23
   7   7   0    2.39    0.28
  -1  -8   0   -0.04    0.07
  -1  -8   0    0.07    0.08
   1   8   0    0.11    0.12
  -2  -8   0    1.24    0.16
   2   8   0    1.40    0.22
   2   8   0    1.19    0.17
  -3  -8   0    6.72    0.31
   3   8   0    7.15    0.33
   3   8   0    6.91    0.35
  -4  -8   0    0.04    0.08
  -4  -8   0   -0.05    0.07
   4   8   0   -0.03    0.11
   4   8   0   -0.09    0.08
  -5  -8   0    2.53    0.22
  -5  -8   0    2.78    0.24
   5   8   0    2.30    0.27
   5   8   0    2.36    0.23
   4   8  -1    0.11    0.11
  -4  -8   1   -0.01    0.08
   3   8  -1   -0.02    0.13
   3   8  -1    0.27    0.12
  -3  -8   1    0.04    0.08
  -3  -8   1    0.03    0.08
   2   8  -1    3.90    0.28
   2   8  -1    3.66    0.28
  -2  -8   1    4.05    0.22
  -2  -8   1    3.90    0.25
   6   7  -1    3.16    0.23
   6   7  -1    3.07    0.29
  -6  -7   1    3.07    0.24
  -6  -7   1    3.45    0.26
   5   7  -1   -0.10    0.11
   5   7  -1   -0.02    0.08
  -5  -7   1    0.03    0.08
   4   7  -1    6.28    0.32
  -4  -7   1    6.67    0.30
  -4  -7   1    6.17    0.25
   3   7  -1    1.65    0.21
   3   7  -1    1.30    0.20
  -3  -7   1    1.28    0.14
  -3  -7   1    1.58    0.17
   2   7  -1    0.19    0.12
   2   7  -1    0.17    0.10
  -2  -7   1    0.07    0.07
  -2  -7   1    0.18    0.07
  -2  -7   1    0.12    0.07
   1   7  -1    0.15    0.11
   1   7  -1    0.18    0.09
  -1  -7   1    0.07    0.07
  -1  -7   1    0.15    0.07
   0   7  -1    0.50    0.11
   0   7  -1    0.47    0.13
   0  -7   1    0.61    0.10
   0  -7   1    0.54    0.10
  -1   7  -1   -0.01    0.12
   1  -7   1    0.09    0.08
   1  -7   1   -0.06    0.08
   7   6  -1   -0.18    0.11
   7   6  -1    0.11    0.09
  -7  -6   1    0.02    0.05
  -7  -6   1   -0.06    0.08
  -7  -6   1    0.10    0.09
   6   6  -1    1.01    0.17
   6   6  -1    0.58    0.14
  -6  -6   1    0.64    0.11
  -6  -6   1    0.81    0.17
   5   6  -1    0.41    0.08
   5   6  -1    0.39    0.11
  -5  -6   1    0.28    0.08
  -5  -6   1    0.29    0.08
   4   6  -1    0.94    0.14
   4   6  -1    0.63    0.11
  -4  -6   1    0.73    0.09
  -4  -6   1    0.83    0.14
   3   6  -1    1.12    0.13
   3   6  -1    1.04    0.17
  -3  -6   1    1.17    0.12
  -3  -6   1    1.20    0.14
   2   6  -1    2.76    0.20
   2   6  -1    3.00    0.20
  -2  -6   1    3.03    0.16
  -2  -6   1    3.05    0.15
   1   6  -1    1.26    0.16
   1   6  -1    1.00    0.14
  -1  -6   1    0.98    0.11
  -1  -6   1    1.04    0.13
   0   6  -1    5.22    0.25
   0   6  -1    5.39    0.26
   0  -6   1    5.33    0.22
   0  -6   1    5.30    0.22
  -1   6  -1    1.20    0.18
   1  -6   1    0.84    0.10
   1  -6   1    1.16    0.14
  -2   6  -1    0.06    0.11
   2  -6   1    0.05    0.07
   2  -6   1   -0.03    0.08
  -3   6  -1    0.55    0.14
   3  -6   1    0.41    0.10
   8   5  -1    0.38    0.11
   8   5  -1    0.64    0.21
  -8  -5   1    0.36    0.08
  -8  -5   1    0.38    0.12
  -8  -5   1    0.34    0.07
  -8  -5   1    0.23    0.11
  -8  -5   1    0.40    0.07
   7   5  -1    0.17    0.09
   7   5  -1   -0.10    0.10
   7   5  -1    0.31    0.16
  -7  -5   1    0.04    0.08
  -7  -5   1    0.09    0.06
  -7  -5   1    0.06    0.08
  -7  -5   1   -0.02    0.05
  -7  -5   1   -0.01    0.05
   6   5  -1    2.12    0.26
   6   5  -1    1.69    0.17
   6   5  -1    1.64    0.20
  -6  -5   1    1.83    0.18
  -6  -5   1    1.81    0.11
  -6  -5   1    1.56    0.17
   5   5  -1    0.05    0.11
   5   5  -1    0.01    0.08
   5   5  -1    0.05    0.06
  -5  -5   1    0.01    0.06
  -5  -5   1    0.00    0.04
  -5  -5   1    0.01    0.05
   4   5  -1    1.48    0.16
   4   5  -1    1.53    0.14
  -4  -5   1    1.61    0.14
  -4  -5   1    1.50    0.12
   3   5  -1    0.66    0.10
   3   5  -1    0.52    0.09
  -3  -5   1    0.74    0.10
  -3  -5   1    0.71    0.11
   2   5  -1   20.35    0.55
   2   5  -1   20.47    0.57
  -2  -5   1   20.71    0.53
  -2  -5   1   20.98    0.51
   1   5  -1   39.04    0.96
   1   5  -1   39.11    0.99
   1   5  -1   40.21    0.98
  -1  -5   1   40.72    0.96
  -1  -5   1   42.05    0.95
   0   5  -1    2.02    0.16
   0   5  -1    2.03    0.16
   0  -5   1    2.11    0.13
   0  -5   1    1.78    0.13
  -1   5  -1    7.33    0.27
  -1   5  -1    7.33    0.28
   1  -5   1    7.29    0.25
  -2   5  -1    0.49    0.11
   2  -5   1    0.40    0.08
  -3   5  -1    6.05    0.28
   3  -5   1    6.21    0.25
  -4   5  -1    0.30    0.13
   4  -5   1    0.18    0.06
   4  -5   1    0.28    0.09
   8   4  -1    1.73    0.21
   8   4  -1    1.89    0.32
  -8  -4   1    1.61    0.15
  -8  -4   1    1.48    0.12
   7   4  -1    0.32    0.09
   7   4  -1    0.56    0.18
  -7  -4   1    0.20    0.08
  -7  -4   1    0.29    0.09
  -7  -4   1    0.29    0.06
  -7  -4   1    0.30    0.07
  -7  -4   1    0.24    0.05
   6   4  -1    2.86    0.20
   6   4  -1    3.25    0.29
   6   4  -1    2.79    0.20
  -6  -4   1    2.75    0.19
  -6  -4   1    2.80    0.13
  -6  -4   1    2.80    0.12
  -6  -4   1    2.85    0.13
  -6  -4   1    2.81    0.20
   5   4  -1    0.63    0.10
   5   4  -1    1.06    0.20
   5   4  -1    0.54    0.08
  -5  -4   1    0.70    0.08
  -5  -4   1    0.62    0.08
  -5  -4   1    0.73    0.12
  -5  -4   1    0.77    0.07
   4   4  -1    1.06    0.14
   4   4  -1    1.18    0.15
   4   4  -1    1.27    0.19
  -4  -4   1    1.23    0.12
  -4  -4   1    1.22    0.11
  -4  -4   1    1.28    0.08
   3   4  -1    3.62    0.16
   3   4  -1    3.64    0.18
  -3  -4   1    3.49    0.17
  -3  -4   1    3.66    0.15
   2   4  -1   15.44    0.41
   2   4  -1   15.16    0.42
  -2  -4   1   15.17    0.39
  -2  -4   1   15.09    0.38
   1   4  -1    4.22    0.18
   1   4  -1    4.03    0.18
  -1  -4   1    4.19    0.15
  -1  -4   1    4.23    0.15
   0   4  -1    4.95    0.20
   0   4  -1    4.79    0.20
   0  -4   1    4.87    0.17
   0  -4   1    4.92    0.17
  -1   4  -1    4.77    0.21
  -1   4  -1    4.59    0.20
   1  -4   1    4.90    0.18
  -2   4  -1    2.19    0.15
  -2   4  -1    2.25    0.17
  -2   4  -1    2.30    0.15
   2  -4   1    2.17    0.10
   2  -4   1    2.07    0.13
  -3   4  -1    0.01    0.09
  -3   4  -1    0.03    0.06
   3  -4   1   -0.01    0.05
   3  -4   1    0.00    0.04
  -4   4  -1    0.28    0.11
   4  -4   1    0.37    0.08
   4  -4   1    0.31    0.06
   4  -4   1    0.26    0.05
  -5   4  -1    0.10    0.13
   5  -4   1    0.01    0.04
   5  -4   1    0.00    0.05
   5  -4   1    0.03    0.08
   8   3  -1    0.46    0.10
   8   3  -1    0.81    0.23
  -8  -3   1    0.18    0.11
  -8  -3   1    0.44    0.09
  -8  -3   1    0.53    0.07
   7   3  -1    0.43    0.09
   7   3  -1    0.69    0.19
  -7  -3   1    0.51    0.08
  -7  -3   1    0.31    0.10
  -7  -3   1    0.48    0.06
   6   3  -1    0.01    0.07
   6   3  -1    0.23    0.15
   6   3  -1    0.06    0.07
  -6  -3   1    0.08    0.07
  -6  -3   1    0.09    0.07
  -6  -3   1    0.17    0.08
  -6  -3   1    0.02    0.04
  -6  -3   1    0.06    0.05
  -6  -3   1    0.05    0.05
   5   3  -1    4.12    0.20
   5   3  -1    3.97    0.28
   5   3  -1    4.21    0.20
  -5  -3   1    4.17    0.15
  -5  -3   1    4.26    0.20
  -5  -3   1    3.97    0.13
  -5  -3   1    3.98    0.15
  -5  -3   1    3.94    0.18
   4   3  -1    9.13    0.36
   4   3  -1    9.01    0.29
   4   3  -1    9.31    0.29
  -4  -3   1    9.12    0.23
  -4  -3   1    9.22    0.29
  -4  -3   1    9.33    0.24
  -4  -3   1    9.40    0.27
   3   3  -1    1.31    0.11
   3   3  -1    1.33    0.15
   3   3  -1    1.38    0.11
  -3  -3   1    1.48    0.10
  -3  -3   1    1.34    0.06
  -3  -3   1    1.44    0.07
  -3  -3   1    1.40    0.09
   2   3  -1    0.69    0.09
   2   3  -1    0.75    0.09
   2   3  -1    0.78    0.09
  -2  -3   1    0.77    0.07
   1   3  -1   18.87    0.48
   1   3  -1   19.95    0.49
  -1  -3   1   19.30    0.47
  -1  -3   1   19.43    0.46
   0   3  -1   16.69    0.43
   0   3  -1   16.53    0.42
   0   3  -1   17.18    0.43
   0  -3   1   17.00    0.41
   0  -3   1   16.50    0.42
  -1   3  -1   40.56    0.95
  -1   3  -1   38.28    0.94
  -1   3  -1   40.95    0.95
  -1   3  -1   40.47    0.95
   1  -3   1   40.54    0.93
  -2   3  -1   -0.06    0.07
  -2   3  -1   -0.03    0.05
  -2   3  -1   -0.01    0.06
   2  -3   1   -0.01    0.03
   2  -3   1    0.02    0.04
  -3   3  -1    3.84    0.22
  -3   3  -1    3.57    0.20
  -3   3  -1    3.53    0.20
   3  -3   1    3.54    0.16
   3  -3   1    3.78    0.12
   3  -3   1    3.60    0.13
  -4   3  -1    3.96    0.22
  -4   3  -1    3.96    0.22
   4  -3   1    3.94    0.15
   4  -3   1    4.01    0.15
   4  -3   1    3.88    0.13
   4  -3   1    3.90    0.18
  -5   3  -1   11.72    0.39
   5  -3   1   11.28    0.35
   5  -3   1   11.18    0.33
   5  -3   1   10.99    0.30
   5  -3   1   11.41    0.32
  -6   3  -1    8.50    0.36
   6  -3   1    8.46    0.28
   6  -3   1    7.87    0.34
   6  -3   1    8.31    0.25
   6  -3   1    7.79    0.28
   8   2  -1    0.24    0.10
   8   2  -1    0.31    0.22
   8   2  -1    0.14    0.09
  -8  -2   1    0.03    0.06
  -8  -2   1    0.21    0.08
   7   2  -1    0.63    0.11
   7   2  -1    1.19    0.29
  -7  -2   1    0.57    0.11
  -7  -2   1    0.65    0.09
  -7  -2   1    0.64    0.08
  -7  -2   1    0.72    0.11
   6   2  -1   13.51    0.35
   6   2  -1   13.41    0.52
   6   2  -1   13.57    0.41
  -6  -2   1   13.97    0.39
  -6  -2   1   12.88    0.41
  -6  -2   1   13.38    0.34
  -6  -2   1   13.16    0.36
  -6  -2   1   13.67    0.42
  -6  -2   1   13.16    0.45
   5   2  -1    0.25    0.06
   5   2  -1    0.22    0.09
   5   2  -1    0.21    0.15
   5   2  -1    0.26    0.07
  -5  -2   1    0.34    0.04
  -5  -2   1    0.33    0.07
  -5  -2   1    0.31    0.05
  -5  -2   1    0.28    0.06
  -5  -2   1    0.34    0.08
   4   2  -1   10.26    0.30
   4   2  -1   10.47    0.31
   4   2  -1   10.14    0.38
   4   2  -1   10.05    0.26
  -4  -2   1   10.02    0.25
  -4  -2   1   10.61    0.31
  -4  -2   1   10.31    0.27
  -4  -2   1   10.02    0.28
  -4  -2   1   10.12    0.26
   3   2  -1    2.64    0.12
   3   2  -1    2.59    0.08
   3   2  -1    2.57    0.14
   3   2  -1    2.47    0.18
  -3  -2   1    2.67    0.12
  -3  -2   1    2.66    0.11
  -3  -2   1    2.70    0.09
  -3  -2   1    2.54    0.08
   2   2  -1  125.47    2.81
   2   2  -1  127.15    2.84
   2   2  -1  130.00    2.84
  -2  -2   1  121.85    2.81
  -2  -2   1  130.05    2.85
  -2  -2   1  127.48    2.81
  -2  -2   1  126.46    2.83
   1   2  -1    5.22    0.16
   1   2  -1    5.50    0.17
  -1  -2   1    5.18    0.14
  -1  -2   1    5.08    0.15
   0   2  -1    1.72    0.09
   0   2  -1    1.72    0.09
   0   2  -1    1.70    0.09
   0  -2   1    1.67    0.07
   0  -2   1    1.71    0.08
  -1   2  -1   32.13    0.77
  -1   2  -1   33.59    0.78
  -1   2  -1   33.65    0.78
  -1   2  -1   33.02    0.78
   1  -2   1   32.97    0.75
   1  -2   1   32.64    0.76
  -2   2  -1   18.46    0.48
  -2   2  -1   18.72    0.48
  -2   2  -1   19.07    0.44
  -2   2  -1   19.19    0.48
   2  -2   1   18.83    0.44
   2  -2   1   18.51    0.46
   2  -2   1   19.09    0.45
  -3   2  -1    0.28    0.07
  -3   2  -1    0.27    0.08
  -3   2  -1    0.23    0.07
   3  -2   1    0.32    0.04
   3  -2   1    0.31    0.05
   3  -2   1    0.35    0.04
  -4   2  -1    4.32    0.22
  -4   2  -1    4.45    0.22
   4  -2   1    4.31    0.17
   4  -2   1    4.29    0.14
   4  -2   1    4.41    0.16
   4  -2   1    4.50    0.16
  -5   2  -1    1.95    0.19
  -5   2  -1    1.72    0.20
   5  -2   1    1.39    0.12
   5  -2   1    1.63    0.13
   5  -2   1    1.54    0.10
   5  -2   1    1.42    0.11
  -6   2  -1    0.19    0.12
   6  -2   1   -0.04    0.05
   6  -2   1   -0.03    0.07
  -7   2  -1    0.59    0.15
   7  -2   1    0.40    0.08
   7  -2   1    0.38    0.10
   8   1  -1    8.49    0.29
   8   1  -1    8.35    0.51
   8   1  -1    8.03    0.27
  -8  -1   1    7.96    0.26
  -8  -1   1    7.98    0.28
   7   1  -1    0.28    0.10
   7   1  -1    0.60    0.20
   7   1  -1    0.42    0.07
   7   1  -1    0.47    0.09
  -7  -1   1    0.41    0.07
  -7  -1   1    0.40    0.10
  -7  -1   1    0.42    0.08
   6   1  -1    6.37    0.28
   6   1  -1    6.50    0.20
   6   1  -1    6.56    0.21
   6   1  -1    6.36    0.36
  -6  -1   1    6.26    0.21
  -6  -1   1    6.37    0.25
  -6  -1   1    6.69    0.20
  -6  -1   1    6.38    0.28
   5   1  -1    1.29    0.11
   5   1  -1    0.96    0.19
  -5  -1   1    1.14    0.10
  -5  -1   1    1.10    0.10
  -5  -1   1    1.25    0.15
  -5  -1   1    1.14    0.08
  -5  -1   1    1.07    0.14
  -5  -1   1    1.18    0.12
   4   1  -1    7.42    0.33
   4   1  -1    7.93    0.21
   4   1  -1    7.69    0.20
  -4  -1   1    7.46    0.23
  -4  -1   1    7.81    0.21
  -4  -1   1    8.01    0.25
  -4  -1   1    7.74    0.21
  -4  -1   1    7.58    0.20
   3   1  -1   79.20    1.75
   3   1  -1   75.23    1.76
   3   1  -1   79.00    1.85
  -3  -1   1   81.38    1.78
  -3  -1   1   80.95    1.76
  -3  -1   1   78.27    1.76
  -3  -1   1   76.07    1.75
  -3  -1   1   79.79    1.79
   2   1  -1   17.69    0.48
   2   1  -1   17.88    0.43
   2   1  -1   17.76    0.41
  -2  -1   1   18.06    0.44
  -2  -1   1   19.06    0.42
  -2  -1   1   17.70    0.41
  -2  -1   1   17.87    0.42
  -2  -1   1   19.01    0.43
   1   1  -1  106.86    2.47
   1   1  -1  112.30    2.45
  -1  -1   1  108.68    2.45
  -1  -1   1  116.22    2.44
  -1  -1   1  105.73    2.44
  -1  -1   1  109.50    2.43
   0   1  -1   34.39    0.76
   0   1  -1   31.50    0.75
   0   1  -1   33.33    0.76
   0   1  -1   33.93    0.76
   0  -1   1   31.85    0.73
   0  -1   1   31.79    0.74
   0  -1   1   32.30    0.74
  -1   1  -1   23.30    0.52
  -1   1  -1   22.86    0.54
  -1   1  -1   22.98    0.54
  -1   1  -1   22.72    0.53
   1  -1   1   22.71    0.52
   1  -1   1   22.33    0.51
   1  -1   1   22.92    0.53
  -2   1  -1   24.28    0.54
  -2   1  -1   23.58    0.58
  -2   1  -1   23.08    0.56
   2  -1   1   23.92    0.55
   2  -1   1   23.85    0.54
   2  -1   1   23.28    0.54
   2  -1   1   23.48    0.55
  -3   1  -1   28.31    0.70
  -3   1  -1   28.85    0.65
  -3   1  -1   28.05    0.69
   3  -1   1   28.87    0.66
   3  -1   1   29.03    0.66
   3  -1   1   27.99    0.65
   3  -1   1   27.87    0.65
  -4   1  -1    0.56    0.10
  -4   1  -1    0.55    0.07
  -4   1  -1    0.49    0.09
  -4   1  -1    0.62    0.06
   4  -1   1    0.64    0.08
   4  -1   1    0.62    0.08
   4  -1   1    0.60    0.06
   4  -1   1    0.61    0.06
  -5   1  -1    0.46    0.10
  -5   1  -1    0.53    0.11
  -5   1  -1    0.60    0.06
   5  -1   1    0.47    0.06
   5  -1   1    0.52    0.07
   5  -1   1    0.75    0.10
   5  -1   1    0.45    0.05
  -6   1  -1    1.81    0.23
  -6   1  -1    1.86    0.21
   6  -1   1    1.90    0.11
   6  -1   1    2.28    0.28
   6  -1   1    1.82    0.14
  -7   1  -1    1.83    0.23
   7  -1   1    1.35    0.15
   7  -1   1    1.55    0.12
   8   0  -1    0.77    0.12
   8   0  -1    0.71    0.09
  -8   0   1    0.77    0.10
  -8   0   1    0.62    0.11
   7   0  -1    0.06    0.08
   7   0  -1    0.33    0.19
   7   0  -1    0.04    0.06
  -7   0   1    0.20    0.10
  -7   0   1    0.19    0.07
  -7   0   1    0.14    0.06
   6   0  -1    1.94    0.14
   6   0  -1    2.05    0.29
   6   0  -1    1.76    0.11
  -6   0   1    2.07    0.17
  -6   0   1    1.80    0.11
  -6   0   1    1.79    0.13
   5   0  -1    0.83    0.11
   5   0  -1    0.75    0.08
   5   0  -1    0.62    0.18
  -5   0   1    0.62    0.09
  -5   0   1    0.84    0.08
  -5   0   1    0.61    0.07
  -5   0   1    0.57    0.09
   4   0  -1    1.67    0.10
   4   0  -1    1.60    0.24
   4   0  -1    1.67    0.09
  -4   0   1    1.70    0.12
  -4   0   1    1.77    0.08
  -4   0   1    1.58    0.10
  -4   0   1    1.70    0.09
  -4   0   1    1.72    0.13
   3   0  -1    2.90    0.10
   3   0  -1    2.92    0.10
   3   0  -1    2.91    0.10
   3   0  -1    2.92    0.21
  -3   0   1    3.01    0.10
  -3   0   1    2.96    0.09
  -3   0   1    2.79    0.13
  -3   0   1    2.93    0.10
  -3   0   1    2.93    0.13
   2   0  -1    3.08    0.09
   2   0  -1    3.08    0.18
   2   0  -1    3.10    0.09
   2   0  -1    2.93    0.09
  -2   0   1    2.94    0.11
  -2   0   1    3.21    0.10
  -2   0   1    2.97    0.09
  -2   0   1    3.19    0.11
  -2   0   1    2.99    0.09
   1   0  -1    9.06    0.27
   1   0  -1    9.13    0.21
   1   0  -1    8.29    0.23
   1   0  -1    9.01    0.21
  -1   0   1    9.02    0.21
  -1   0   1    8.82    0.21
  -1   0   1    8.81    0.22
  -1   0   1    9.44    0.22
  -1   0   1    9.46    0.22
  -1   0   1    9.47    0.22
   0   0  -1   54.43    1.18
   0   0   1   51.02    1.16
   0   0   1   49.97    1.15
   0   0   1   53.74    1.16
   0   0   1   51.43    1.15
  -1   0  -1  368.25    8.32
  -1   0  -1  374.93    8.19
  -1   0  -1  380.30    8.86
  -1   0  -1  375.57    8.84
   1   0   1  360.55    8.19
   1   0   1  365.74    8.18
   1   0   1  369.89    8.19
   1   0   1  367.99    8.19
  -2   0  -1    0.17    0.04
  -2   0  -1    0.16    0.04
  -2   0  -1    0.11    0.02
  -2   0  -1    0.14    0.04
  -2   0  -1    0.12    0.03
  -2   0  -1    0.09    0.02
   2   0   1    0.13    0.03
   2   0   1    0.13    0.02
   2   0   1    0.12    0.02
  -3   0  -1   15.91    0.37
  -3   0  -1   15.98    0.38
  -3   0  -1   16.44    0.42
  -3   0  -1   15.51    0.40
  -3   0  -1   15.49    0.37
   3   0   1   16.20    0.38
   3   0   1   15.64    0.44
   3   0   1   15.63    0.37
   3   0   1   15.34    0.37
  -4   0  -1    3.10    0.18
  -4   0  -1    2.75    0.11
  -4   0  -1    2.93    0.10
   4   0   1    2.83    0.11
   4   0   1    2.96    0.11
   4   0   1    2.64    0.21
   4   0   1    2.88    0.10
  -5   0  -1   12.52    0.31
  -5   0  -1   11.71    0.33
  -5   0  -1   12.21    0.40
  -5   0  -1   11.57    0.31
   5   0   1   11.89    0.31
   5   0   1   12.16    0.32
   5   0   1   11.94    0.46
   5   0   1   11.18    0.37
  -6   0  -1    1.04    0.10
  -6   0  -1    1.12    0.13
  -6   0  -1    1.06    0.09
  -6   0  -1    0.74    0.13
  -6   0  -1    0.82    0.15
   6   0   1    1.35    0.26
   6   0   1    0.98    0.09
   6   0   1    0.96    0.12
  -7   0  -1   -0.01    0.06
  -7   0  -1   -0.15    0.14
  -7   0  -1    0.05    0.11
  -7   0  -1   -0.01    0.05
  -7   0  -1   -0.16    0.11
   7   0   1   -0.05    0.05
   7   0   1   -0.06    0.07
   7   0   1    0.33    0.18
  -8   0  -1    0.77    0.18
  -8   0  -1    0.48    0.09
   8   0   1    0.42    0.08
   8   0   1    0.36    0.10
   7  -1  -1    0.09    0.08
   7  -1  -1    0.11    0.06
  -7   1   1   -0.18    0.17
  -7   1   1    0.34    0.10
   6  -1  -1    0.76    0.09
   6  -1  -1    0.97    0.10
   6  -1  -1    1.32    0.30
  -6   1   1    0.72    0.17
  -6   1   1    1.14    0.15
  -6   1   1    0.93    0.11
   5  -1  -1    6.74    0.39
   5  -1  -1    6.49    0.20
   5  -1  -1    7.04    0.26
  -5   1   1    6.53    0.25
  -5   1   1    6.74    0.20
  -5   1   1    6.33    0.20
   4  -1  -1    4.80    0.16
   4  -1  -1    4.99    0.16
   4  -1  -1    4.81    0.34
   4  -1  -1    4.77    0.15
  -4   1   1    4.99    0.15
  -4   1   1    4.53    0.21
  -4   1   1    4.66    0.19
  -4   1   1    4.76    0.16
   3  -1  -1    9.31    0.38
   3  -1  -1    9.49    0.24
   3  -1  -1    9.16    0.24
  -3   1   1    9.56    0.23
  -3   1   1    9.32    0.26
  -3   1   1    9.09    0.27
  -3   1   1    9.49    0.24
   2  -1  -1   23.43    0.54
   2  -1  -1   23.81    0.54
   2  -1  -1   24.64    0.63
   2  -1  -1   23.81    0.55
  -2   1   1   24.70    0.56
  -2   1   1   23.39    0.54
  -2   1   1   24.04    0.54
  -2   1   1   22.16    0.56
   1  -1  -1  972.79   22.11
   1  -1  -1  933.45   21.48
   1  -1  -1  958.62   21.37
  -1   1   1  897.79   21.45
  -1   1   1  983.43   21.54
  -1   1   1 1000.00   21.50
  -1   1   1  976.98   21.36
   0  -1  -1   41.13    0.92
   0  -1  -1   41.12    0.96
   0  -1  -1   40.34    0.93
   0   1   1   42.38    0.93
   0   1   1   41.24    0.94
   0   1   1   45.05    0.93
   0   1   1   38.84    0.93
   0   1   1   43.27    0.94
  -1  -1  -1   22.02    0.52
  -1  -1  -1   21.48    0.50
  -1  -1  -1   22.24    0.49
  -1  -1  -1   21.93    0.49
   1   1   1   21.46    0.50
   1   1   1   22.66    0.51
  -2  -1  -1   42.90    0.97
  -2  -1  -1   42.88    0.95
  -2  -1  -1   42.97    0.97
  -2  -1  -1   42.72    0.94
  -2  -1  -1   40.60    0.94
   2   1   1   40.66    0.99
   2   1   1   41.88    0.94
   2   1   1   42.51    0.94
  -3  -1  -1   51.57    1.16
  -3  -1  -1   53.77    1.16
  -3  -1  -1   50.49    1.19
  -3  -1  -1   51.83    1.16
  -3  -1  -1   52.43    1.19
   3   1   1   50.33    1.16
   3   1   1   50.62    1.23
   3   1   1   50.20    1.15
   3   1   1   52.62    1.16
  -4  -1  -1   19.45    0.46
  -4  -1  -1   20.23    0.51
  -4  -1  -1   19.87    0.51
  -4  -1  -1   19.67    0.46
  -4  -1  -1   19.22    0.47
   4   1   1   19.11    0.46
   4   1   1   19.82    0.47
   4   1   1   19.65    0.46
   4   1   1   18.82    0.56
  -5  -1  -1   10.76    0.30
  -5  -1  -1   10.46    0.29
  -5  -1  -1   10.56    0.33
  -5  -1  -1   10.49    0.29
  -5  -1  -1   11.09    0.28
  -5  -1  -1   11.38    0.36
   5   1   1   10.96    0.28
   5   1   1   10.72    0.42
   5   1   1   10.87    0.29
  -6  -1  -1    1.87    0.13
  -6  -1  -1    1.78    0.11
  -6  -1  -1    1.97    0.10
  -6  -1  -1    1.71    0.21
   6   1   1    1.83    0.26
   6   1   1    1.89    0.11
   6   1   1    1.79    0.12
  -7  -1  -1   -0.01    0.05
  -7  -1  -1   -0.19    0.11
  -7  -1  -1    0.02    0.06
   7   1   1    0.20    0.17
   7   1   1    0.01    0.05
  -8  -1  -1    1.46    0.14
  -8  -1  -1    1.32    0.13
   8   1   1    1.31    0.13
   8   1   1    1.05    0.11
   7  -2  -1    0.51    0.23
   7  -2  -1   -0.01    0.06
   7  -2  -1   -0.10    0.08
  -7   2   1    0.09    0.10
  -7   2   1    0.07    0.15
   6  -2  -1    1.43    0.31
   6  -2  -1    0.99    0.10
   6  -2  -1    0.83    0.09
  -6   2   1    0.99    0.16
  -6   2   1    1.40    0.16
   5  -2  -1    0.21    0.05
   5  -2  -1    0.19    0.06
   5  -2  -1    0.36    0.19
  -5   2   1    0.26    0.08
  -5   2   1    0.24    0.12
   4  -2  -1    0.01    0.05
   4  -2  -1    0.08    0.19
   4  -2  -1   -0.10    0.05
   4  -2  -1    0.02    0.04
  -4   2   1    0.04    0.10
  -4   2   1    0.04    0.07
   3  -2  -1    1.30    0.07
   3  -2  -1    1.40    0.08
   3  -2  -1    1.33    0.09
   3  -2  -1    1.83    0.27
  -3   2   1    1.31    0.07
  -3   2   1    1.39    0.11
  -3   2   1    1.24    0.12
  -3   2   1    1.46    0.16
   2  -2  -1    0.18    0.03
   2  -2  -1    0.21    0.11
   2  -2  -1    0.16    0.03
  -2   2   1    0.13    0.03
  -2   2   1    0.15    0.04
  -2   2   1    0.11    0.04
  -2   2   1    0.08    0.04
  -2   2   1    0.19    0.06
   1  -2  -1    0.29    0.04
   1  -2  -1    0.35    0.08
  -1   2   1    0.25    0.05
  -1   2   1    0.30    0.05
  -1   2   1    0.29    0.04
  -1   2   1    0.48    0.09
   0  -2  -1    6.85    0.22
   0   2   1    6.21    0.18
   0   2   1    6.92    0.18
   0   2   1    6.74    0.18
  -1  -2  -1   69.89    1.58
  -1  -2  -1   70.02    1.60
   1   2   1   71.92    1.58
   1   2   1   71.97    1.58
   1   2   1   71.36    1.59
   1   2   1   68.81    1.58
  -2  -2  -1    2.83    0.12
  -2  -2  -1    3.05    0.11
  -2  -2  -1    2.92    0.08
   2   2   1    2.88    0.11
   2   2   1    3.09    0.11
   2   2   1    2.86    0.10
  -3  -2  -1    6.12    0.21
  -3  -2  -1    6.45    0.20
  -3  -2  -1    6.00    0.16
  -3  -2  -1    6.26    0.16
   3   2   1    6.13    0.24
   3   2   1    6.22    0.16
   3   2   1    6.18    0.19
  -4  -2  -1    8.57    0.26
  -4  -2  -1    8.39    0.27
  -4  -2  -1    7.86    0.21
  -4  -2  -1    7.89    0.21
  -4  -2  -1    8.23    0.22
   4   2   1    8.31    0.24
   4   2   1    7.90    0.31
   4   2   1    8.06    0.21
  -5  -2  -1    0.06    0.06
  -5  -2  -1   -0.02    0.04
  -5  -2  -1    0.05    0.06
  -5  -2  -1    0.01    0.04
  -5  -2  -1    0.05    0.03
   5   2   1    0.02    0.04
   5   2   1   -0.03    0.11
  -6  -2  -1    7.36    0.23
  -6  -2  -1    7.44    0.31
  -6  -2  -1    7.45    0.23
  -6  -2  -1    7.44    0.29
  -6  -2  -1    7.42    0.21
   6   2   1    7.90    0.22
   6   2   1    7.53    0.37
  -7  -2  -1    0.57    0.07
  -7  -2  -1    0.58    0.08
  -7  -2  -1    0.41    0.12
   7   2   1    0.78    0.20
   7   2   1    0.59    0.08
   7   2   1    0.49    0.07
  -8  -2  -1    2.60    0.16
  -8  -2  -1    2.53    0.14
  -8  -2  -1    1.96    0.28
   8   2   1    2.77    0.16
   8   2   1    3.11    0.34
   6  -3  -1   -0.11    0.07
   6  -3  -1   -0.01    0.05
  -6   3   1    0.23    0.13
   5  -3  -1    2.08    0.12
   5  -3  -1    1.89    0.14
   5  -3  -1    1.98    0.14
   5  -3  -1    2.77    0.34
  -5   3   1    2.62    0.22
   4  -3  -1    0.20    0.18
   4  -3  -1    0.13    0.04
   4  -3  -1    0.11    0.06
  -4   3   1    0.20    0.10
  -4   3   1    0.21    0.08
   3  -3  -1    1.73    0.31
   3  -3  -1    1.36    0.09
   3  -3  -1    1.41    0.08
  -3   3   1    1.29    0.13
  -3   3   1    1.44    0.17
   2  -3  -1    0.00    0.02
   2  -3  -1    0.11    0.13
   2  -3  -1    0.01    0.03
  -2   3   1   -0.02    0.07
  -2   3   1    0.02    0.04
  -2   3   1    0.07    0.05
   1  -3  -1   22.59    0.61
  -1   3   1   22.21    0.55
  -1   3   1   22.53    0.56
   0  -3  -1    5.02    0.20
   0   3   1    4.94    0.17
   0   3   1    4.82    0.15
   0   3   1    4.88    0.17
  -1  -3  -1  128.24    2.98
  -1  -3  -1  134.10    3.01
   1   3   1  136.61    2.97
   1   3   1  133.78    2.98
   1   3   1  133.25    2.97
   1   3   1  134.23    2.98
  -2  -3  -1   99.37    2.28
  -2  -3  -1   99.86    2.26
   2   3   1  102.55    2.26
   2   3   1  102.47    2.25
   2   3   1  102.18    2.27
   2   3   1   96.74    2.25
  -3  -3  -1    6.00    0.22
  -3  -3  -1    5.98    0.20
  -3  -3  -1    6.18    0.16
   3   3   1    6.09    0.19
   3   3   1    6.03    0.25
   3   3   1    6.27    0.20
  -4  -3  -1   26.49    0.65
  -4  -3  -1   25.35    0.59
  -4  -3  -1   25.34    0.66
  -4  -3  -1   26.14    0.60
   4   3   1   25.08    0.70
   4   3   1   25.90    0.59
   4   3   1   25.81    0.64
   4   3   1   25.33    0.63
  -5  -3  -1    5.71    0.16
  -5  -3  -1    6.00    0.24
  -5  -3  -1    6.00    0.18
  -5  -3  -1    5.80    0.18
  -5  -3  -1    5.90    0.24
   5   3   1    5.84    0.22
   5   3   1    5.48    0.30
  -6  -3  -1   46.49    1.15
  -6  -3  -1   46.02    1.08
  -6  -3  -1   47.08    1.17
  -6  -3  -1   44.80    1.07
  -6  -3  -1   47.29    1.08
   6   3   1   46.19    1.23
   6   3   1   48.47    1.12
  -7  -3  -1    2.31    0.12
  -7  -3  -1    2.28    0.14
  -7  -3  -1    2.27    0.22
  -7  -3  -1    2.17    0.13
  -7  -3  -1    2.24    0.20
   7   3   1    1.92    0.19
   7   3   1    2.06    0.30
  -8  -3  -1    0.04    0.07
  -8  -3  -1    0.08    0.05
  -8  -3  -1   -0.03    0.10
   8   3   1    0.23    0.19
   5  -4  -1    1.45    0.14
   5  -4  -1    1.40    0.10
   5  -4  -1    0.93    0.10
   5  -4  -1    1.14    0.12
  -5   4   1    1.67    0.22
   4  -4  -1    3.74    0.18
   4  -4  -1    3.49    0.15
   4  -4  -1    3.65    0.13
  -4   4   1    3.59    0.23
   3  -4  -1    4.79    0.14
  -3   4   1    4.70    0.23
  -2   4   1    0.87    0.11
  -1   4   1    4.34    0.19
  -1   4   1    4.59    0.21
   0   4   1    5.71    0.20
   0   4   1    5.49    0.19
   0   4   1    5.71    0.21
  -1  -4  -1    2.45    0.13
  -1  -4  -1    2.61    0.16
   1   4   1    2.78    0.13
   1   4   1    2.64    0.13
   1   4   1    2.92    0.14
   1   4   1    2.88    0.13
  -2  -4  -1    0.12    0.05
  -2  -4  -1    0.14    0.03
  -2  -4  -1    0.13    0.04
   2   4   1    0.13    0.04
   2   4   1    0.11    0.05
   2   4   1    0.14    0.05
   2   4   1    0.08    0.03
  -3  -4  -1    3.21    0.14
  -3  -4  -1    3.12    0.16
   3   4   1    3.29    0.15
   3   4   1    3.43    0.16
   3   4   1    3.24    0.14
  -4  -4  -1    1.96    0.15
  -4  -4  -1    2.09    0.13
   4   4   1    2.13    0.14
   4   4   1    2.29    0.15
  -5  -4  -1    0.04    0.06
  -5  -4  -1   -0.01    0.06
   5   4   1   -0.01    0.11
   5   4   1    0.07    0.08
   5   4   1   -0.04    0.06
  -6  -4  -1    4.12    0.15
  -6  -4  -1    3.94    0.13
  -6  -4  -1    4.10    0.15
  -6  -4  -1    4.08    0.21
  -6  -4  -1    4.18    0.23
   6   4   1    4.11    0.29
   6   4   1    3.92    0.20
  -7  -4  -1   -0.02    0.08
  -7  -4  -1   -0.03    0.05
  -7  -4  -1    0.07    0.04
  -7  -4  -1    0.03    0.05
  -7  -4  -1   -0.08    0.07
   7   4   1    0.05    0.07
   7   4   1    0.10    0.15
  -8  -4  -1   -0.13    0.09
  -8  -4  -1    0.02    0.05
  -8  -4  -1    0.03    0.07
  -8  -4  -1    0.12    0.07
  -8  -4  -1   -0.01    0.10
   8   4   1    0.28    0.18
   8   4   1    0.14    0.08
   4  -5  -1    0.30    0.08
   4  -5  -1    0.06    0.05
  -4   5   1    0.20    0.12
   3  -5  -1    2.14    0.15
   3  -5  -1    2.09    0.12
  -3   5   1    2.13    0.20
   2  -5  -1    2.42    0.14
  -2   5   1    2.63    0.19
   1  -5  -1    6.34    0.21
  -1   5   1    6.22    0.25
  -1   5   1    6.51    0.27
   0  -5  -1    0.05    0.05
   0   5   1    0.05    0.06
   0   5   1    0.11    0.06
   0   5   1    0.12    0.08
  -1  -5  -1    2.45    0.12
  -1  -5  -1    2.54    0.14
   1   5   1    2.62    0.17
   1   5   1    2.48    0.16
   1   5   1    2.61    0.16
  -2  -5  -1   17.21    0.43
  -2  -5  -1   17.51    0.44
  -2  -5  -1   16.99    0.46
  -2  -5  -1   17.06    0.49
   2   5   1   17.84    0.46
   2   5   1   17.46    0.46
   2   5   1   17.76    0.48
   2   5   1   18.13    0.46
  -3  -5  -1    2.90    0.12
  -3  -5  -1    3.12    0.15
  -3  -5  -1    3.13    0.18
   3   5   1    3.23    0.17
   3   5   1    3.10    0.18
   3   5   1    3.08    0.16
  -4  -5  -1    1.20    0.13
  -4  -5  -1    0.86    0.14
   4   5   1    1.16    0.14
   4   5   1    1.12    0.15
  -5  -5  -1    0.07    0.06
  -5  -5  -1    0.07    0.07
   5   5   1    0.14    0.08
   5   5   1    0.08    0.06
  -6  -5  -1    2.39    0.19
  -6  -5  -1    2.49    0.12
  -6  -5  -1    2.48    0.18
   6   5   1    2.68    0.18
   6   5   1    2.39    0.21
   6   5   1    2.71    0.27
  -7  -5  -1    0.02    0.05
  -7  -5  -1   -0.04    0.07
  -7  -5  -1    0.06    0.06
  -7  -5  -1    0.04    0.08
  -7  -5  -1    0.05    0.04
   7   5   1    0.21    0.15
   7   5   1    0.01    0.07
  -8  -5  -1    5.43    0.33
  -8  -5  -1    6.48    0.20
  -8  -5  -1    6.08    0.23
  -8  -5  -1    6.01    0.32
  -8  -5  -1    6.37    0.23
   8   5   1    6.69    0.42
   8   5   1    6.00    0.28
   3  -6  -1    0.23    0.09
  -3   6   1    0.20    0.12
   2  -6  -1    1.48    0.15
  -2   6   1    1.39    0.19
   1  -6  -1    4.39    0.19
  -1   6   1    3.80    0.26
  -1   6   1    4.35    0.23
   0  -6  -1    2.46    0.15
   0   6   1    2.32    0.21
   0   6   1    2.59    0.19
  -1  -6  -1   16.85    0.44
  -1  -6  -1   16.77    0.43
   1   6   1   16.85    0.47
   1   6   1   15.69    0.47
   1   6   1   16.09    0.47
  -2  -6  -1    0.32    0.08
  -2  -6  -1    0.38    0.06
  -2  -6  -1    0.29    0.06
  -2  -6  -1    0.29    0.05
   2   6   1    0.20    0.08
   2   6   1    0.23    0.06
   2   6   1    0.27    0.07
   2   6   1    0.24    0.09
  -3  -6  -1    3.00    0.17
  -3  -6  -1    2.59    0.13
  -3  -6  -1    2.72    0.18
   3   6   1    2.60    0.17
   3   6   1    2.65    0.17
   3   6   1    2.66    0.17
   3   6   1    2.80    0.19
  -4  -6  -1    3.20    0.20
  -4  -6  -1    3.16    0.18
   4   6   1    3.28    0.19
   4   6   1    3.33    0.19
   4   6   1    3.25    0.21
  -5  -6  -1    1.26    0.16
  -5  -6  -1    1.28    0.14
   5   6   1    1.26    0.16
   5   6   1    1.09    0.17
  -6  -6  -1    0.34    0.10
  -6  -6  -1    0.33    0.09
   6   6   1    0.32    0.09
   6   6   1    0.36    0.11
  -7  -6  -1    0.95    0.09
  -7  -6  -1    0.78    0.12
  -7  -6  -1    0.93    0.19
   7   6   1    0.70    0.14
   7   6   1    1.20    0.18
  -8  -6  -1    0.06    0.05
  -8  -6  -1   -0.13    0.09
  -8  -6  -1    0.01    0.10
  -8  -6  -1   -0.03    0.06
   8   6   1    0.04    0.09
   2  -7  -1    0.07    0.09
  -2   7   1    0.09    0.12
   1  -7  -1    7.13    0.27
  -1   7   1    6.84    0.31
   0  -7  -1    5.73    0.23
   0   7   1    5.15    0.29
   0   7   1    5.48    0.27
  -1  -7  -1    0.03    0.06
  -1  -7  -1    0.07    0.06
   1   7   1   -0.05    0.09
   1   7   1   -0.03    0.08
   1   7   1   -0.04    0.07
  -2  -7  -1    0.04    0.06
  -2  -7  -1    0.01    0.05
  -2  -7  -1    0.05    0.05
   2   7   1    0.02    0.08
   2   7   1   -0.03    0.06
   2   7   1    0.00    0.09
  -3  -7  -1    0.22    0.06
  -3  -7  -1    0.20    0.08
   3   7   1    0.12    0.09
   3   7   1    0.16    0.08
   3   7   1    0.24    0.10
  -4  -7  -1    2.98    0.19
  -4  -7  -1    3.09    0.21
   4   7   1    2.98    0.23
   4   7   1    2.93    0.21
   4   7   1    2.99    0.21
  -5  -7  -1    1.40    0.18
  -5  -7  -1    1.36    0.16
   5   7   1    1.08    0.17
   5   7   1    1.10    0.20
  -6  -7  -1    1.33    0.19
  -6  -7  -1    1.04    0.17
   6   7   1    1.19    0.22
   6   7   1    0.95    0.12
  -7  -7  -1    0.61    0.12
  -7  -7  -1    0.67    0.14
   7   7   1    0.57    0.15
   7   7   1    0.52    0.11
   0  -8  -1    1.30    0.16
   0  -8  -1    1.29    0.16
   0   8   1    1.32    0.22
  -1  -8  -1    0.26    0.08
  -1  -8  -1    0.34    0.08
   1   8   1    0.32    0.12
  -2  -8  -1    0.00    0.08
   2   8   1   -0.14    0.07
   2   8   1    0.00    0.11
   2   8   1   -0.06    0.09
  -3  -8  -1    0.14    0.08
   3   8   1    0.11    0.10
   3   8   1    0.19    0.11
  -4  -8  -1    0.05    0.08
  -4  -8  -1    0.01    0.07
   4   8   1   -0.11    0.11
   4   8   1   -0.05    0.08
   4   8   1   -0.19    0.10
  -5  -8  -1    0.17    0.10
  -5  -8  -1    0.16    0.09
   5   8   1    0.03    0.11
   5   8   1    0.18    0.09
  -6  -8  -1    3.84    0.26
  -6  -8  -1    3.99    0.28
   6   8   1    3.55    0.26
   6   8   1    3.60    0.31
   5   7  -2    0.27    0.13
   5   7  -2    0.25    0.09
  -5  -7   2    0.32    0.10
  -5  -7   2    0.23    0.12
   4   7  -2    0.36    0.12
  -4  -7   2    0.30    0.10
  -4  -7   2    0.20    0.09
   3   7  -2    8.29    0.37
   3   7  -2    8.57    0.36
  -3  -7   2    8.17    0.31
  -3  -7   2    8.65    0.35
   2   7  -2    0.00    0.12
   2   7  -2    0.11    0.10
  -2  -7   2    0.06    0.08
   1   7  -2    0.30    0.11
   1   7  -2    0.42    0.14
  -1  -7   2    0.35    0.09
  -1  -7   2    0.43    0.10
   0   7  -2    0.76    0.13
   0   7  -2    0.92    0.16
   0  -7   2    0.75    0.12
   0  -7   2    0.60    0.10
   6   6  -2    0.08    0.08
   6   6  -2   -0.04    0.11
  -6  -6   2   -0.06    0.07
  -6  -6   2    0.02    0.05
   5   6  -2    3.44    0.20
   5   6  -2    3.24    0.26
  -5  -6   2    2.70    0.19
  -5  -6   2    3.29    0.23
   4   6  -2    1.02    0.15
   4   6  -2    1.00    0.19
  -4  -6   2    0.74    0.10
  -4  -6   2    0.90    0.15
   3   6  -2    0.16    0.10
   3   6  -2    0.30    0.10
  -3  -6   2    0.13    0.07
  -3  -6   2    0.20    0.07
   2   6  -2    0.13    0.08
   2   6  -2    0.02    0.10
  -2  -6   2    0.11    0.07
  -2  -6   2    0.01    0.06
   1   6  -2    2.47    0.21
   1   6  -2    2.37    0.20
  -1  -6   2    2.45    0.16
  -1  -6   2    2.29    0.16
   0   6  -2    0.01    0.10
   0   6  -2    0.03    0.07
   0  -6   2   -0.08    0.06
   0  -6   2   -0.04    0.06
  -1   6  -2    0.20    0.11
  -1   6  -2    0.22    0.09
   1  -6   2    0.15    0.08
   1  -6   2    0.08    0.08
  -2   6  -2    1.22    0.21
   2  -6   2    1.00    0.15
   2  -6   2    0.97    0.13
   7   5  -2    1.60    0.29
   7   5  -2    1.15    0.19
  -7  -5   2    1.20    0.10
  -7  -5   2    1.10    0.13
  -7  -5   2    1.23    0.19
   6   5  -2    0.52    0.10
   6   5  -2    0.47    0.12
  -6  -5   2    0.45    0.07
  -6  -5   2    0.50    0.06
  -6  -5   2    0.39    0.09
  -6  -5   2    0.35    0.10
   5   5  -2    1.19    0.19
   5   5  -2    1.38    0.16
  -5  -5   2    1.20    0.15
  -5  -5   2    1.05    0.10
  -5  -5   2    1.21    0.14
   4   5  -2    1.36    0.14
   4   5  -2    1.03    0.17
  -4  -5   2    1.23    0.13
  -4  -5   2    1.15    0.14
   3   5  -2    1.27    0.16
   3   5  -2    1.47    0.16
  -3  -5   2    1.48    0.14
  -3  -5   2    1.33    0.13
   2   5  -2    1.15    0.15
   2   5  -2    1.02    0.15
  -2  -5   2    1.37    0.11
  -2  -5   2    1.26    0.12
   1   5  -2   17.03    0.51
   1   5  -2   17.80    0.50
  -1  -5   2   17.68    0.48
  -1  -5   2   17.68    0.46
   0   5  -2    5.95    0.25
   0   5  -2    5.79    0.26
   0  -5   2    5.87    0.22
   0  -5   2    5.86    0.22
  -1   5  -2   -0.01    0.08
  -1   5  -2    0.07    0.07
   1  -5   2   -0.05    0.06
   1  -5   2   -0.03    0.06
  -2   5  -2    2.03    0.18
  -2   5  -2    1.98    0.19
   2  -5   2    1.94    0.16
   2  -5   2    1.99    0.15
  -3   5  -2    0.49    0.13
   3  -5   2    0.39    0.06
   3  -5   2    0.37    0.10
  -4   5  -2    2.78    0.24
   4  -5   2    2.30    0.20
   4  -5   2    2.53    0.15
   7   4  -2    0.41    0.10
  -7  -4   2    0.37    0.07
  -7  -4   2    0.45    0.07
  -7  -4   2    0.29    0.13
  -7  -4   2    0.40    0.06
  -7  -4   2    0.22    0.10
   6   4  -2    0.34    0.15
   6   4  -2    0.05    0.08
   6   4  -2    0.18    0.08
  -6  -4   2    0.05    0.08
  -6  -4   2    0.11    0.04
  -6  -4   2    0.13    0.07
  -6  -4   2    0.12    0.06
  -6  -4   2    0.13    0.05
   5   4  -2    2.67    0.20
   5   4  -2    2.58    0.18
   5   4  -2    2.90    0.25
  -5  -4   2    2.73    0.11
  -5  -4   2    2.59    0.12
  -5  -4   2    2.72    0.18
  -5  -4   2    2.60    0.17
   4   4  -2    1.61    0.19
   4   4  -2    1.35    0.16
   4   4  -2    1.10    0.15
  -4  -4   2    1.58    0.13
  -4  -4   2    1.53    0.08
  -4  -4   2    1.43    0.09
  -4  -4   2    1.34    0.13
   3   4  -2   15.08    0.43
   3   4  -2   15.53    0.45
  -3  -4   2   15.90    0.42
  -3  -4   2   15.20    0.45
   2   4  -2   44.38    1.04
   2   4  -2   43.86    1.06
  -2  -4   2   42.34    1.02
  -2  -4   2   42.73    1.01
   1   4  -2    3.06    0.18
   1   4  -2    3.33    0.18
  -1  -4   2    3.34    0.14
  -1  -4   2    3.20    0.15
   0   4  -2   10.57    0.35
   0   4  -2   11.32    0.34
   0  -4   2   11.51    0.32
   0  -4   2   11.18    0.32
  -1   4  -2    1.64    0.15
  -1   4  -2    1.66    0.15
   1  -4   2    1.56    0.12
   1  -4   2    1.62    0.12
  -2   4  -2    7.79    0.28
  -2   4  -2    7.75    0.29
  -2   4  -2    7.90    0.29
   2  -4   2    7.83    0.26
   2  -4   2    7.83    0.22
  -3   4  -2    0.39    0.09
  -3   4  -2    0.34    0.10
   3  -4   2    0.27    0.04
   3  -4   2    0.29    0.08
   3  -4   2    0.30    0.05
  -4   4  -2    1.75    0.20
   4  -4   2    1.48    0.11
   4  -4   2    1.61    0.09
   4  -4   2    1.45    0.16
  -5   4  -2    0.02    0.12
   5  -4   2   -0.04    0.04
   5  -4   2    0.00    0.05
   5  -4   2   -0.07    0.08
   8   3  -2    0.38    0.21
   8   3  -2    0.08    0.09
  -8  -3   2    0.00    0.06
  -8  -3   2    0.05    0.08
   7   3  -2    1.35    0.19
  -7  -3   2    1.38    0.13
  -7  -3   2    1.37    0.11
  -7  -3   2    1.32    0.17
  -7  -3   2    1.03    0.18
   6   3  -2    0.02    0.08
   6   3  -2    0.17    0.15
  -6  -3   2   -0.06    0.06
  -6  -3   2   -0.08    0.08
  -6  -3   2   -0.02    0.04
  -6  -3   2   -0.03    0.05
  -6  -3   2    0.01    0.04
   5   3  -2    0.34    0.08
   5   3  -2    0.56    0.15
   5   3  -2    0.34    0.08
  -5  -3   2    0.34    0.07
  -5  -3   2    0.38    0.05
  -5  -3   2    0.43    0.08
  -5  -3   2    0.41    0.05
  -5  -3   2    0.50    0.06
   4   3  -2    0.00    0.06
   4   3  -2   -0.03    0.07
   4   3  -2   -0.06    0.12
  -4  -3   2    0.02    0.03
  -4  -3   2    0.00    0.06
  -4  -3   2   -0.02    0.04
  -4  -3   2    0.00    0.04
  -4  -3   2    0.00    0.05
   3   3  -2   18.02    0.47
   3   3  -2   18.07    0.46
  -3  -3   2   17.41    0.47
  -3  -3   2   17.31    0.45
  -3  -3   2   16.94    0.42
   2   3  -2    0.95    0.11
   2   3  -2    1.19    0.11
  -2  -3   2    1.09    0.08
  -2  -3   2    1.00    0.06
  -2  -3   2    1.09    0.09
   1   3  -2    4.05    0.17
   1   3  -2    4.27    0.17
   1   3  -2    4.16    0.19
  -1  -3   2    4.40    0.15
  -1  -3   2    4.22    0.15
   0   3  -2   15.26    0.42
   0   3  -2   15.30    0.43
   0   3  -2   15.65    0.41
   0  -3   2   15.78    0.39
   0  -3   2   15.68    0.40
  -1   3  -2   13.17    0.38
  -1   3  -2   13.42    0.37
  -1   3  -2   13.24    0.38
  -1   3  -2   13.52    0.38
   1  -3   2   13.21    0.36
   1  -3   2   13.34    0.35
   1  -3   2   13.40    0.33
  -2   3  -2    0.58    0.09
  -2   3  -2    0.66    0.09
  -2   3  -2    0.56    0.09
   2  -3   2    0.83    0.06
   2  -3   2    0.76    0.07
   2  -3   2    0.67    0.10
  -3   3  -2    0.84    0.15
  -3   3  -2    0.86    0.15
  -3   3  -2    0.96    0.14
   3  -3   2    0.88    0.11
   3  -3   2    0.89    0.08
   3  -3   2    0.84    0.07
  -4   3  -2    0.12    0.08
  -4   3  -2    0.10    0.10
   4  -3   2    0.09    0.07
   4  -3   2    0.11    0.04
   4  -3   2    0.14    0.06
   4  -3   2    0.21    0.05
  -5   3  -2    0.13    0.11
  -5   3  -2    0.25    0.09
   5  -3   2    0.13    0.05
   5  -3   2    0.08    0.07
   5  -3   2    0.10    0.05
   5  -3   2   -0.11    0.07
  -6   3  -2    4.45    0.28
   6  -3   2    3.66    0.24
   6  -3   2    4.10    0.19
   6  -3   2    4.20    0.17
   6  -3   2    4.10    0.19
   8   2  -2    0.11    0.10
   8   2  -2    0.40    0.21
  -8  -2   2    0.14    0.14
  -8  -2   2    0.12    0.08
  -8  -2   2    0.19    0.07
   7   2  -2    0.09    0.09
   7   2  -2    0.28    0.18
  -7  -2   2    0.07    0.07
  -7  -2   2    0.06    0.09
  -7  -2   2    0.02    0.05
   6   2  -2    0.57    0.08
   6   2  -2    0.50    0.10
   6   2  -2    1.04    0.25
  -6  -2   2    0.67    0.10
  -6  -2   2    0.64    0.07
  -6  -2   2    0.65    0.08
  -6  -2   2    0.52    0.09
   5   2  -2    0.36    0.15
   5   2  -2    0.26    0.09
   5   2  -2    0.50    0.06
  -5  -2   2    0.39    0.06
  -5  -2   2    0.37    0.05
  -5  -2   2    0.37    0.08
  -5  -2   2    0.44    0.09
  -5  -2   2    0.35    0.05
   4   2  -2    1.30    0.08
   4   2  -2    1.34    0.12
   4   2  -2    1.68    0.17
   4   2  -2    1.11    0.21
  -4  -2   2    1.36    0.09
  -4  -2   2    1.45    0.13
  -4  -2   2    1.51    0.13
  -4  -2   2    1.41    0.09
  -4  -2   2    1.31    0.07
   3   2  -2    0.07    0.06
   3   2  -2    0.01    0.09
   3   2  -2    0.07    0.05
   3   2  -2    0.04    0.03
  -3  -2   2    0.03    0.04
  -3  -2   2    0.06    0.03
  -3  -2   2    0.06    0.03
  -3  -2   2    0.02    0.03
  -3  -2   2    0.08    0.05
   2   2  -2   13.98    0.37
   2   2  -2   13.90    0.33
   2   2  -2   14.63    0.37
  -2  -2   2   13.92    0.34
  -2  -2   2   13.40    0.33
  -2  -2   2   13.89    0.36
   1   2  -2    5.04    0.17
   1   2  -2    5.43    0.13
   1   2  -2    4.98    0.19
   1   2  -2    5.10    0.18
  -1  -2   2    5.20    0.13
  -1  -2   2    5.18    0.15
  -1  -2   2    5.20    0.16
  -1  -2   2    5.17    0.14
   0   2  -2   69.47    1.60
   0   2  -2   72.64    1.61
   0   2  -2   73.24    1.57
   0   2  -2   70.31    1.62
   0   2  -2   70.48    1.61
   0  -2   2   68.09    1.56
   0  -2   2   69.76    1.59
   0  -2   2   69.53    1.59
   0  -2   2   69.93    1.57
  -1   2  -2    0.20    0.05
  -1   2  -2    0.23    0.05
  -1   2  -2    0.22    0.03
  -1   2  -2    0.24    0.06
  -1   2  -2    0.20    0.05
   1  -2   2    0.20    0.04
   1  -2   2    0.19    0.03
   1  -2   2    0.20    0.03
   1  -2   2    0.18    0.04
  -2   2  -2   11.98    0.35
  -2   2  -2   13.36    0.37
  -2   2  -2   12.84    0.35
  -2   2  -2   12.54    0.31
  -2   2  -2   12.67    0.36
   2  -2   2   12.92    0.33
   2  -2   2   12.59    0.31
   2  -2   2   12.87    0.32
  -3   2  -2   11.09    0.36
  -3   2  -2   11.22    0.34
  -3   2  -2   11.57    0.35
   3  -2   2   11.61    0.30
   3  -2   2   11.21    0.31
   3  -2   2   11.64    0.29
   3  -2   2   11.25    0.28
  -4   2  -2   26.16    0.67
  -4   2  -2   26.10    0.69
  -4   2  -2   25.28    0.67
   4  -2   2   25.94    0.63
   4  -2   2   26.32    0.62
   4  -2   2   25.90    0.64
   4  -2   2   25.50    0.61
  -5   2  -2   19.40    0.54
  -5   2  -2   19.38    0.57
   5  -2   2   19.52    0.51
   5  -2   2   19.03    0.50
   5  -2   2   19.02    0.49
   5  -2   2   18.90    0.47
  -6   2  -2    0.10    0.10
  -6   2  -2    0.17    0.11
   6  -2   2    0.09    0.05
   6  -2   2    0.01    0.07
   8   1  -2    0.44    0.13
   8   1  -2    0.48    0.11
   8   1  -2    0.62    0.10
  -8  -1   2    0.65    0.12
  -8  -1   2    0.51    0.08
  -8  -1   2    0.40    0.10
   7   1  -2    9.78    0.29
   7   1  -2    9.39    0.28
   7   1  -2    9.77    0.50
   7   1  -2    8.41    0.37
  -7  -1   2    9.81    0.30
  -7  -1   2    9.14    0.28
  -7  -1   2    8.97    0.33
   6   1  -2    0.12    0.15
   6   1  -2    0.06    0.07
  -6  -1   2    0.08    0.06
  -6  -1   2   -0.01    0.05
  -6  -1   2    0.01    0.08
   5   1  -2    6.97    0.20
   5   1  -2    6.50    0.36
   5   1  -2    7.00    0.21
  -5  -1   2    6.62    0.25
  -5  -1   2    6.74    0.21
  -5  -1   2    6.82    0.20
  -5  -1   2    6.89    0.26
   4   1  -2    0.34    0.04
   4   1  -2    0.18    0.14
   4   1  -2    0.36    0.06
  -4  -1   2    0.31    0.04
  -4  -1   2    0.27    0.05
  -4  -1   2    0.38    0.05
  -4  -1   2    0.32    0.08
  -4  -1   2    0.37    0.06
   3   1  -2   53.53    1.25
   3   1  -2   53.80    1.22
   3   1  -2   54.28    1.22
   3   1  -2   54.08    1.32
  -3  -1   2   53.64    1.22
  -3  -1   2   54.15    1.22
  -3  -1   2   53.53    1.24
  -3  -1   2   55.09    1.25
  -3  -1   2   54.48    1.23
   2   1  -2   22.49    0.52
   2   1  -2   21.87    0.56
   2   1  -2   22.29    0.59
   2   1  -2   22.40    0.52
   2   1  -2   23.00    0.54
  -2  -1   2   23.08    0.54
  -2  -1   2   24.01    0.53
  -2  -1   2   22.15    0.52
  -2  -1   2   22.61    0.53
  -2  -1   2   22.83    0.55
  -2  -1   2   22.04    0.52
   1   1  -2   -0.01    0.04
   1   1  -2    0.00    0.02
   1   1  -2   -0.03    0.03
  -1  -1   2    0.00    0.03
  -1  -1   2    0.00    0.02
  -1  -1   2    0.00    0.03
  -1  -1   2    0.00    0.02
  -1  -1   2    0.01    0.02
   0   1  -2   41.57    0.91
   0   1  -2   40.91    0.94
   0   1  -2   39.03    0.93
   0   1  -2   42.78    0.95
   0   1  -2   41.26    0.96
   0  -1   2   39.63    0.92
   0  -1   2   40.18    0.92
   0  -1   2   40.35    0.93
   0  -1   2   40.78    0.91
  -1   1  -2   35.12    0.81
  -1   1  -2   35.64    0.82
  -1   1  -2   33.08    0.79
  -1   1  -2   34.40    0.77
   1  -1   2   34.39    0.79
   1  -1   2   34.04    0.78
   1  -1   2   33.34    0.77
   1  -1   2   33.92    0.79
  -2   1  -2   10.24    0.30
  -2   1  -2    9.91    0.27
  -2   1  -2   10.04    0.24
  -2   1  -2    9.79    0.29
   2  -1   2    9.70    0.24
   2  -1   2    9.91    0.26
   2  -1   2    9.82    0.25
   2  -1   2    9.73    0.25
  -3   1  -2   -0.01    0.02
  -3   1  -2    0.09    0.07
  -3   1  -2    0.01    0.06
  -3   1  -2    0.01    0.05
   3  -1   2    0.06    0.04
   3  -1   2    0.03    0.03
   3  -1   2    0.00    0.04
   3  -1   2    0.02    0.03
  -4   1  -2    5.94    0.27
  -4   1  -2    5.89    0.23
  -4   1  -2    5.92    0.18
   4  -1   2    5.90    0.17
   4  -1   2    6.03    0.19
   4  -1   2    6.21    0.20
   4  -1   2    6.11    0.19
  -5   1  -2    1.01    0.18
  -5   1  -2    1.07    0.15
  -5   1  -2    0.60    0.10
   5  -1   2    0.63    0.06
   5  -1   2    0.81    0.10
   5  -1   2    0.86    0.10
   5  -1   2    0.76    0.08
  -6   1  -2    1.48    0.19
  -6   1  -2    1.21    0.22
   6  -1   2    1.28    0.13
   6  -1   2    1.39    0.11
  -7   1  -2    0.24    0.13
  -7   1  -2    0.52    0.14
   7  -1   2    0.26    0.09
   7  -1   2    0.33    0.07
   7   0  -2    2.93    0.18
   7   0  -2    3.25    0.36
   7   0  -2    2.81    0.15
  -7   0   2    2.87    0.17
  -7   0   2    2.60    0.15
  -7   0   2    2.64    0.21
   6   0  -2    0.23    0.17
   6   0  -2    0.18    0.06
   6   0  -2    0.14    0.07
  -6   0   2    0.24    0.07
  -6   0   2    0.17    0.05
  -6   0   2    0.09    0.09
   5   0  -2    0.46    0.07
   5   0  -2    0.43    0.17
  -5   0   2    0.43    0.09
  -5   0   2    0.42    0.06
  -5   0   2    0.52    0.06
   4   0  -2   13.53    0.51
   4   0  -2   14.36    0.34
   4   0  -2   14.06    0.35
  -4   0   2   13.63    0.38
  -4   0   2   13.99    0.34
  -4   0   2   13.72    0.39
  -4   0   2   13.92    0.35
   3   0  -2    9.30    0.23
   3   0  -2    9.07    0.24
   3   0  -2    9.20    0.24
   3   0  -2    9.29    0.36
  -3   0   2    9.40    0.23
  -3   0   2    8.70    0.26
  -3   0   2    9.06    0.24
  -3   0   2    9.26    0.24
  -3   0   2    9.36    0.24
  -3   0   2    9.22    0.26
   2   0  -2   23.52    0.54
   2   0  -2   22.10    0.57
   2   0  -2   23.36    0.54
   2   0  -2   24.06    0.55
   2   0  -2   23.50    0.63
  -2   0   2   24.29    0.55
  -2   0   2   24.68    0.56
  -2   0   2   25.03    0.55
  -2   0   2   22.66    0.54
  -2   0   2   23.48    0.56
  -2   0   2   23.15    0.54
   1   0  -2   22.18    0.51
   1   0  -2   22.09    0.51
   1   0  -2   22.20    0.51
   1   0  -2   21.83    0.57
   1   0  -2   21.65    0.54
  -1   0   2   22.18    0.51
  -1   0   2   22.63    0.51
  -1   0   2   23.30    0.52
  -1   0   2   21.38    0.51
  -1   0   2   23.47    0.52
   0   0  -2   25.36    0.60
   0   0  -2   25.97    0.62
   0   0  -2   26.10    0.58
   0   0   2   25.78    0.59
   0   0   2   25.98    0.58
   0   0   2   26.20    0.59
   0   0   2   25.40    0.59
   0   0   2   26.53    0.59
  -1   0  -2   22.05    0.53
  -1   0  -2   21.37    0.48
  -1   0  -2   21.64    0.51
  -1   0  -2   21.65    0.48
   1   0   2   20.92    0.49
   1   0   2   20.52    0.48
   1   0   2   20.73    0.48
   1   0   2   20.63    0.49
   1   0   2   21.06    0.49
  -2   0  -2   81.04    1.84
  -2   0  -2   84.24    1.81
  -2   0  -2   80.16    1.80
  -2   0  -2   80.81    1.84
  -2   0  -2   80.55    1.80
   2   0   2   79.36    1.80
   2   0   2   81.63    1.81
   2   0   2   80.48    1.80
   2   0   2   80.29    1.81
  -3   0  -2    1.21    0.10
  -3   0  -2    1.40    0.13
  -3   0  -2    1.27    0.06
  -3   0  -2    1.23    0.07
  -3   0  -2    1.23    0.12
  -3   0  -2    1.30    0.07
   3   0   2    1.27    0.07
   3   0   2    1.25    0.07
   3   0   2    1.32    0.07
   3   0   2    1.24    0.06
  -4   0  -2    3.30    0.12
  -4   0  -2    3.31    0.19
  -4   0  -2    3.45    0.11
  -4   0  -2    3.24    0.16
  -4   0  -2    3.64    0.21
   4   0   2    3.43    0.13
   4   0   2    3.34    0.11
   4   0   2    3.27    0.13
  -5   0  -2    3.72    0.21
  -5   0  -2    3.60    0.14
  -5   0  -2    3.90    0.14
  -5   0  -2    3.84    0.25
   5   0   2    3.77    0.14
   5   0   2    3.83    0.15
   5   0   2    3.93    0.22
  -6   0  -2    1.87    0.19
  -6   0  -2    1.48    0.11
  -6   0  -2    1.51    0.23
  -6   0  -2    1.72    0.11
   6   0   2    1.73    0.24
   6   0   2    1.66    0.13
   6   0   2    1.54    0.11
  -7   0  -2    5.87    0.28
  -7   0  -2    5.61    0.21
  -7   0  -2    5.53    0.33
  -7   0  -2    5.57    0.20
   7   0   2    5.75    0.20
   7   0   2    5.89    0.22
  -8   0  -2    0.18    0.08
  -8   0  -2    0.33    0.15
  -8   0  -2   -0.28    0.21
   8   0   2    0.05    0.09
   8   0   2    0.10    0.07
   7  -1  -2    0.53    0.08
   7  -1  -2    0.61    0.10
   7  -1  -2    0.73    0.24
  -7   1   2    0.70    0.12
  -7   1   2    0.58    0.09
   6  -1  -2    0.42    0.20
   6  -1  -2    0.30    0.08
   6  -1  -2    0.31    0.06
  -6   1   2    0.22    0.08
  -6   1   2    0.25    0.07
  -6   1   2    0.35    0.10
   5  -1  -2    1.61    0.10
   5  -1  -2    1.61    0.13
   5  -1  -2    1.75    0.30
  -5   1   2    1.83    0.11
  -5   1   2    1.65    0.15
  -5   1   2    1.52    0.11
   4  -1  -2    0.07    0.04
   4  -1  -2   -0.01    0.04
   4  -1  -2    0.11    0.06
   4  -1  -2   -0.02    0.18
  -4   1   2    0.05    0.08
  -4   1   2    0.03    0.04
  -4   1   2   -0.01    0.04
   3  -1  -2    4.84    0.15
   3  -1  -2    4.98    0.30
   3  -1  -2    4.87    0.14
   3  -1  -2    4.86    0.15
  -3   1   2    4.80    0.15
  -3   1   2    4.96    0.14
  -3   1   2    4.67    0.18
  -3   1   2    4.83    0.16
   2  -1  -2    4.13    0.13
   2  -1  -2    3.92    0.11
   2  -1  -2    3.89    0.24
   2  -1  -2    4.01    0.12
  -2   1   2    3.48    0.13
  -2   1   2    3.92    0.12
  -2   1   2    4.06    0.13
  -2   1   2    4.09    0.11
  -2   1   2    4.03    0.15
   1  -1  -2   71.60    1.67
   1  -1  -2   74.80    1.65
   1  -1  -2   75.90    1.73
   1  -1  -2   73.64    1.65
   1  -1  -2   73.43    1.66
  -1   1   2   78.35    1.67
  -1   1   2   72.68    1.65
  -1   1   2   76.23    1.66
  -1   1   2   72.78    1.65
   0  -1  -2  492.18   11.19
   0  -1  -2  507.89   11.32
   0  -1  -2  494.90   11.21
   0   1   2  497.97   11.19
   0   1   2  494.93   11.20
   0   1   2  533.58   11.22
   0   1   2  528.72   11.22
  -1  -1  -2   -0.02    0.02
  -1  -1  -2   -0.01    0.02
  -1  -1  -2    0.06    0.03
  -1  -1  -2   -0.01    0.02
   1   1   2    0.01    0.03
   1   1   2   -0.03    0.02
   1   1   2   -0.01    0.02
  -2  -1  -2   48.55    1.09
  -2  -1  -2   50.32    1.13
  -2  -1  -2   49.53    1.09
  -2  -1  -2   49.41    1.12
  -2  -1  -2   47.03    1.09
   2   1   2   48.86    1.09
   2   1   2   46.57    1.09
  -3  -1  -2    8.53    0.22
  -3  -1  -2    8.51    0.21
  -3  -1  -2    9.00    0.26
  -3  -1  -2    8.64    0.26
  -3  -1  -2    8.36    0.22
   3   1   2    8.28    0.28
   3   1   2    8.50    0.22
   3   1   2    8.66    0.22
   3   1   2    8.31    0.21
  -4  -1  -2   57.08    1.30
  -4  -1  -2   57.68    1.30
  -4  -1  -2   59.95    1.36
  -4  -1  -2   56.86    1.35
  -4  -1  -2   57.66    1.31
   4   1   2   58.51    1.30
   4   1   2   57.55    1.30
   4   1   2   57.68    1.31
   4   1   2   56.36    1.39
  -5  -1  -2    0.04    0.04
  -5  -1  -2    0.08    0.04
  -5  -1  -2    0.02    0.07
  -5  -1  -2    0.15    0.09
   5   1   2    0.10    0.05
   5   1   2    0.07    0.04
   5   1   2   -0.05    0.12
  -6  -1  -2    0.15    0.10
  -6  -1  -2    0.33    0.05
  -6  -1  -2    0.21    0.06
   6   1   2    0.34    0.14
   6   1   2    0.22    0.06
   6   1   2    0.25    0.05
  -7  -1  -2    0.48    0.07
  -7  -1  -2    0.44    0.06
  -7  -1  -2    0.21    0.13
  -7  -1  -2    0.41    0.14
   7   1   2    0.37    0.07
   7   1   2    0.71    0.19
   7   1   2    0.39    0.08
  -8  -1  -2    1.68    0.13
  -8  -1  -2    1.69    0.15
   8   1   2    1.69    0.14
   8   1   2    1.61    0.16
   6  -2  -2    1.81    0.15
   6  -2  -2    2.42    0.35
   6  -2  -2    1.90    0.13
  -6   2   2    1.79    0.22
  -6   2   2    1.86    0.18
   5  -2  -2    2.53    0.12
   5  -2  -2    2.49    0.34
   5  -2  -2    2.53    0.15
   5  -2  -2    2.53    0.14
  -5   2   2    2.28    0.17
  -5   2   2    2.10    0.25
   4  -2  -2    2.76    0.13
   4  -2  -2    2.66    0.11
   4  -2  -2    2.63    0.35
   4  -2  -2    2.92    0.13
  -4   2   2    2.65    0.21
  -4   2   2    2.65    0.16
   3  -2  -2    3.80    0.14
   3  -2  -2    4.21    0.33
   3  -2  -2    4.13    0.14
  -3   2   2    3.70    0.17
  -3   2   2    3.98    0.13
   2  -2  -2  153.48    3.41
   2  -2  -2  147.75    3.28
   2  -2  -2  147.80    3.29
   2  -2  -2  143.63    3.29
  -2   2   2  148.06    3.31
  -2   2   2  146.95    3.28
  -2   2   2  149.31    3.31
   1  -2  -2   22.19    0.53
   1  -2  -2   22.34    0.52
   1  -2  -2   23.04    0.62
  -1   2   2   23.17    0.54
  -1   2   2   22.22    0.55
  -1   2   2   23.30    0.52
  -1   2   2   22.97    0.55
  -1   2   2   23.72    0.54
   0  -2  -2    2.94    0.08
   0  -2  -2    3.11    0.15
   0  -2  -2    2.90    0.08
   0   2   2    2.91    0.11
   0   2   2    3.11    0.10
   0   2   2    3.03    0.10
   0   2   2    2.69    0.10
  -1  -2  -2   18.64    0.43
  -1  -2  -2   18.10    0.49
  -1  -2  -2   18.63    0.44
  -1  -2  -2   18.49    0.43
  -1  -2  -2   18.90    0.47
   1   2   2   20.04    0.44
   1   2   2   19.28    0.45
   1   2   2   20.01    0.45
  -2  -2  -2   24.84    0.56
  -2  -2  -2   24.31    0.56
  -2  -2  -2   24.18    0.58
  -2  -2  -2   24.57    0.60
   2   2   2   24.74    0.58
   2   2   2   25.08    0.56
   2   2   2   24.70    0.57
  -3  -2  -2   13.81    0.33
  -3  -2  -2   14.29    0.37
  -3  -2  -2   13.81    0.33
  -3  -2  -2   14.12    0.38
   3   2   2   14.09    0.33
   3   2   2   13.22    0.40
  -4  -2  -2   32.15    0.78
  -4  -2  -2   31.16    0.72
  -4  -2  -2   32.39    0.77
  -4  -2  -2   31.38    0.72
  -4  -2  -2   30.02    0.71
   4   2   2   30.95    0.71
   4   2   2   30.03    0.81
  -5  -2  -2    5.27    0.17
  -5  -2  -2    5.68    0.24
  -5  -2  -2    5.47    0.23
  -5  -2  -2    5.17    0.17
  -5  -2  -2    5.21    0.16
   5   2   2    5.32    0.17
   5   2   2    5.03    0.29
   5   2   2    5.46    0.16
  -6  -2  -2   -0.01    0.08
  -6  -2  -2    0.14    0.09
  -6  -2  -2    0.16    0.05
  -6  -2  -2    0.15    0.04
   6   2   2    0.07    0.06
   6   2   2    0.20    0.14
   6   2   2    0.12    0.05
  -7  -2  -2    4.18    0.30
  -7  -2  -2    4.49    0.17
  -7  -2  -2    4.53    0.18
   7   2   2    4.98    0.35
   7   2   2    4.84    0.19
   7   2   2    4.63    0.17
  -8  -2  -2    1.05    0.12
  -8  -2  -2    1.02    0.13
  -8  -2  -2    0.59    0.16
   8   2   2    0.85    0.09
   8   2   2    0.79    0.10
   6  -3  -2    0.01    0.06
   6  -3  -2    0.26    0.24
   6  -3  -2   -0.02    0.08
  -6   3   2    0.12    0.10
  -6   3   2    0.07    0.13
   5  -3  -2   -0.04    0.05
   5  -3  -2   -0.09    0.06
   5  -3  -2   -0.07    0.06
   5  -3  -2    0.15    0.20
  -5   3   2    0.05    0.09
  -5   3   2    0.10    0.11
   4  -3  -2    0.13    0.19
   4  -3  -2    0.13    0.04
   4  -3  -2    0.12    0.06
   4  -3  -2    0.11    0.05
  -4   3   2    0.17    0.08
  -4   3   2    0.07    0.10
   3  -3  -2    1.00    0.22
   3  -3  -2    0.74    0.07
   3  -3  -2    0.75    0.09
  -3   3   2    0.61    0.11
  -3   3   2    0.57    0.08
   2  -3  -2    0.13    0.04
   2  -3  -2    0.20    0.14
  -2   3   2    0.08    0.08
  -2   3   2    0.14    0.05
  -2   3   2    0.06    0.06
   1  -3  -2    1.66    0.18
   1  -3  -2    1.57    0.07
  -1   3   2    1.58    0.08
  -1   3   2    1.56    0.12
  -1   3   2    1.53    0.10
  -1   3   2    1.25    0.12
   0  -3  -2   18.63    0.52
   0   3   2   18.16    0.44
   0   3   2   18.12    0.46
   0   3   2   19.39    0.46
   0   3   2   17.41    0.45
  -1  -3  -2    9.32    0.25
  -1  -3  -2    9.27    0.31
  -1  -3  -2    9.89    0.27
   1   3   2    9.87    0.26
   1   3   2    9.55    0.26
   1   3   2    9.82    0.26
  -2  -3  -2   34.11    0.80
  -2  -3  -2   33.43    0.82
   2   3   2   34.19    0.81
   2   3   2   34.43    0.80
   2   3   2   34.51    0.80
  -3  -3  -2    1.91    0.12
  -3  -3  -2    1.76    0.06
  -3  -3  -2    1.79    0.07
  -3  -3  -2    1.81    0.11
   3   3   2    1.81    0.11
   3   3   2    2.03    0.11
   3   3   2    1.94    0.07
  -4  -3  -2    0.07    0.03
  -4  -3  -2    0.08    0.05
  -4  -3  -2    0.09    0.03
  -4  -3  -2    0.07    0.05
   4   3   2    0.07    0.09
   4   3   2    0.04    0.04
   4   3   2    0.09    0.04
   4   3   2    0.11    0.03
  -5  -3  -2   15.54    0.38
  -5  -3  -2   14.86    0.37
  -5  -3  -2   15.39    0.46
  -5  -3  -2   15.93    0.38
  -5  -3  -2   15.87    0.45
   5   3   2   15.07    0.41
   5   3   2   14.62    0.50
   5   3   2   15.35    0.37
  -6  -3  -2    5.86    0.19
  -6  -3  -2    5.56    0.26
  -6  -3  -2    5.28    0.17
  -6  -3  -2    5.51    0.19
  -6  -3  -2    5.34    0.27
   6   3   2    5.43    0.32
  -7  -3  -2   10.72    0.29
  -7  -3  -2   10.30    0.39
  -7  -3  -2   10.69    0.31
  -7  -3  -2   10.64    0.40
   7   3   2   10.88    0.48
  -8  -3  -2    0.57    0.07
  -8  -3  -2    0.35    0.13
  -8  -3  -2    0.44    0.08
   8   3   2    0.81    0.22
  -9  -3  -2    0.98    0.12
  -9  -3  -2    1.28    0.13
   9   3   2    1.67    0.33
   5  -4  -2    0.20    0.08
   5  -4  -2    0.20    0.06
   5  -4  -2    0.36    0.24
  -5   4   2    0.44    0.13
   4  -4  -2    0.01    0.20
   4  -4  -2   -0.07    0.04
   4  -4  -2    0.04    0.05
  -4   4   2    0.11    0.11
   3  -4  -2    0.43    0.20
   3  -4  -2    0.49    0.06
   3  -4  -2    0.42    0.05
  -3   4   2    0.48    0.09
  -3   4   2    0.58    0.11
   2  -4  -2    7.90    0.41
   2  -4  -2    6.75    0.20
  -2   4   2    6.70    0.26
  -2   4   2    7.62    0.29
   1  -4  -2    0.38    0.13
  -1   4   2    0.26    0.06
  -1   4   2    0.22    0.08
   0  -4  -2   32.51    0.87
   0   4   2   32.85    0.79
   0   4   2   32.78    0.80
   0   4   2   34.16    0.80
  -1  -4  -2   35.82    0.89
  -1  -4  -2   38.16    0.92
  -1  -4  -2   38.06    0.97
   1   4   2   39.87    0.91
   1   4   2   40.63    0.90
   1   4   2   38.48    0.89
   1   4   2   37.35    0.90
  -2  -4  -2    3.95    0.14
  -2  -4  -2    4.05    0.17
   2   4   2    4.11    0.16
   2   4   2    3.83    0.14
   2   4   2    3.96    0.16
   2   4   2    4.13    0.16
  -3  -4  -2   17.52    0.49
  -3  -4  -2   17.61    0.47
   3   4   2   18.14    0.47
   3   4   2   18.24    0.46
   3   4   2   18.29    0.46
  -4  -4  -2    5.18    0.15
  -4  -4  -2    5.39    0.21
  -4  -4  -2    5.34    0.23
   4   4   2    5.59    0.22
   4   4   2    5.46    0.20
   4   4   2    5.34    0.20
  -5  -4  -2   61.03    1.44
  -5  -4  -2   60.24    1.37
  -5  -4  -2   60.04    1.36
  -5  -4  -2   60.19    1.47
   5   4   2   60.10    1.40
   5   4   2   60.47    1.41
  -6  -4  -2    2.78    0.20
  -6  -4  -2    2.98    0.20
  -6  -4  -2    2.69    0.11
  -6  -4  -2    2.72    0.13
  -6  -4  -2    2.60    0.13
   6   4   2    2.54    0.26
   6   4   2    2.57    0.18
  -7  -4  -2    0.08    0.09
  -7  -4  -2    0.16    0.05
  -7  -4  -2    0.20    0.05
  -7  -4  -2    0.06    0.09
  -7  -4  -2    0.11    0.06
   7   4   2    0.03    0.15
  -8  -4  -2    0.40    0.12
  -8  -4  -2    0.45    0.13
  -8  -4  -2    0.56    0.07
  -8  -4  -2    0.47    0.08
   8   4   2    0.79    0.20
  -9  -4  -2    0.75    0.10
  -9  -4  -2    0.78    0.09
   9   4   2    1.36    0.32
   4  -5  -2    1.21    0.10
  -4   5   2    1.72    0.22
  -3   5   2    0.18    0.10
   2  -5  -2    1.86    0.32
  -2   5   2    2.19    0.23
  -2   5   2    2.39    0.19
   1  -5  -2   -0.07    0.13
  -1   5   2    0.06    0.06
  -1   5   2    0.11    0.08
   0  -5  -2    1.78    0.22
   0   5   2    1.69    0.17
   0   5   2    1.62    0.16
  -1  -5  -2    0.10    0.09
  -1  -5  -2    0.08    0.05
  -1  -5  -2    0.06    0.04
   1   5   2    0.04    0.06
   1   5   2    0.06    0.05
   1   5   2    0.09    0.06
   1   5   2    0.08    0.06
  -2  -5  -2    2.84    0.21
  -2  -5  -2    2.90    0.16
  -2  -5  -2    2.79    0.13
  -2  -5  -2    2.97    0.12
   2   5   2    3.20    0.17
   2   5   2    3.11    0.17
   2   5   2    3.21    0.15
   2   5   2    3.11    0.16
  -3  -5  -2    0.24    0.06
  -3  -5  -2    0.31    0.06
   3   5   2    0.22    0.07
   3   5   2    0.32    0.07
   3   5   2    0.29    0.06
   3   5   2    0.18    0.05
  -4  -5  -2    0.97    0.14
  -4  -5  -2    1.05    0.12
   4   5   2    1.03    0.15
   4   5   2    1.07    0.13
  -5  -5  -2    6.36    0.25
  -5  -5  -2    5.94    0.27
   5   5   2    6.37    0.27
   5   5   2    6.28    0.24
  -6  -5  -2    0.10    0.07
  -6  -5  -2    0.13    0.04
  -6  -5  -2    0.12    0.04
  -6  -5  -2    0.06    0.07
   6   5   2    0.14    0.07
  -7  -5  -2    0.40    0.06
  -7  -5  -2    0.39    0.10
  -7  -5  -2    0.41    0.11
  -7  -5  -2    0.59    0.06
   7   5   2    0.46    0.09
  -8  -5  -2    0.19    0.06
  -8  -5  -2    0.22    0.06
  -8  -5  -2    0.24    0.08
  -8  -5  -2    0.11    0.10
  -8  -5  -2    0.07    0.10
   8   5   2    0.52    0.20
   8   5   2    0.24    0.09
  -9  -5  -2    0.28    0.13
  -9  -5  -2    0.49    0.09
   3  -6  -2    0.51    0.09
  -3   6   2    0.62    0.14
  -2   6   2    1.47    0.19
  -1   6   2    0.16    0.09
  -1   6   2   -0.03    0.07
   0   6   2    2.14    0.21
   0   6   2    2.75    0.18
  -1  -6  -2    6.95    0.33
   1   6   2    6.90    0.26
   1   6   2    6.71    0.27
   1   6   2    6.51    0.26
  -2  -6  -2    0.30    0.07
  -2  -6  -2    0.26    0.06
  -2  -6  -2    0.41    0.12
  -2  -6  -2    0.29    0.06
   2   6   2    0.25    0.06
   2   6   2    0.33    0.08
   2   6   2    0.28    0.07
   2   6   2    0.23    0.08
  -3  -6  -2    0.87    0.13
  -3  -6  -2    0.74    0.11
   3   6   2    0.75    0.14
   3   6   2    0.68    0.10
   3   6   2    0.81    0.13
   3   6   2    0.86    0.14
  -4  -6  -2    0.06    0.07
  -4  -6  -2    0.11    0.06
   4   6   2    0.03    0.04
   4   6   2    0.03    0.07
   4   6   2    0.05    0.07
   4   6   2    0.06    0.07
  -5  -6  -2    2.48    0.19
  -5  -6  -2    2.62    0.18
   5   6   2    2.47    0.18
   5   6   2    2.46    0.20
  -6  -6  -2    0.04    0.06
  -6  -6  -2    0.00    0.07
   6   6   2    0.04    0.07
   6   6   2   -0.06    0.09
  -7  -6  -2    9.66    0.27
  -7  -6  -2    9.36    0.40
  -7  -6  -2    8.88    0.36
   7   6   2    8.90    0.35
  -8  -6  -2    2.54    0.15
  -8  -6  -2    2.80    0.12
  -8  -6  -2    2.39    0.24
  -8  -6  -2    2.23    0.25
   8   6   2    2.17    0.23
   2  -7  -2    2.76    0.19
  -2   7   2    2.66    0.24
   1  -7  -2    0.46    0.09
  -1   7   2    0.53    0.13
   0  -7  -2   11.10    0.34
   0   7   2   10.50    0.40
   0   7   2   11.14    0.37
  -1  -7  -2    1.28    0.12
   1   7   2    1.26    0.18
  -2  -7  -2    1.47    0.15
  -2  -7  -2    1.09    0.21
  -2  -7  -2    1.35    0.11
   2   7   2    1.18    0.18
   2   7   2    1.06    0.19
   2   7   2    1.14    0.18
   2   7   2    1.38    0.17
  -3  -7  -2    2.84    0.17
  -3  -7  -2    3.05    0.25
  -3  -7  -2    2.84    0.20
   3   7   2    2.75    0.20
   3   7   2    2.75    0.20
   3   7   2    2.85    0.19
   3   7   2    2.81    0.22
  -4  -7  -2    0.84    0.15
  -4  -7  -2    1.01    0.14
   4   7   2    0.59    0.11
   4   7   2    0.96    0.16
   4   7   2    0.76    0.11
   4   7   2    0.56    0.10
  -5  -7  -2   -0.02    0.06
  -5  -7  -2   -0.02    0.07
   5   7   2   -0.09    0.09
   5   7   2    0.01    0.08
  -6  -7  -2    0.07    0.07
  -6  -7  -2    0.15    0.10
   6   7   2    0.04    0.10
   6   7   2    0.04    0.08
  -7  -7  -2   -0.04    0.08
  -7  -7  -2   -0.06    0.09
   7   7   2   -0.04    0.09
  -8  -7  -2   -0.03    0.11
  -8  -7  -2   -0.13    0.09
  -8  -7  -2    0.14    0.06
   8   7   2    0.14    0.10
   0  -8  -2    0.15    0.08
   0   8   2    0.17    0.12
   0   8   2   -0.10    0.09
  -1  -8  -2    0.02    0.07
  -1  -8  -2   -0.01    0.06
   1   8   2   -0.10    0.08
   1   8   2    0.00    0.10
   2   8   2    0.13    0.11
   2   8   2   -0.01    0.07
   3   8   2    0.77    0.10
   3   8   2    1.24    0.21
  -4  -8  -2    0.65    0.12
  -4  -8  -2    0.77    0.15
   4   8   2    0.59    0.13
   4   8   2    0.53    0.11
  -5  -8  -2    0.92    0.16
  -5  -8  -2    0.95    0.19
   5   8   2    0.60    0.11
   5   8   2    0.86    0.15
  -6  -8  -2    0.26    0.12
  -6  -8  -2    0.21    0.09
   6   8   2    0.26    0.10
   6   8   2    0.19    0.13
  -7  -8  -2    2.12    0.23
  -7  -8  -2    2.03    0.26
   7   8   2    2.06    0.24
   7   8   2    1.69    0.29
   4   9   2    0.10    0.13
   4   9   2    0.05    0.11
  -3  -7   3   -0.04    0.08
  -3  -7   3   -0.01    0.08
   2   7  -3   -0.06    0.13
  -2  -7   3    0.03    0.08
   5   6  -3    0.29    0.13
  -5  -6   3    0.18    0.09
  -5  -6   3    0.33    0.10
   4   6  -3   10.83    0.42
  -4  -6   3   10.27    0.36
  -4  -6   3   10.43    0.40
   3   6  -3    0.30    0.11
  -3  -6   3    0.19    0.08
  -3  -6   3    0.07    0.07
   2   6  -3    0.57    0.12
   2   6  -3    0.56    0.13
  -2  -6   3    0.46    0.09
  -2  -6   3    0.41    0.09
   1   6  -3    0.63    0.12
   1   6  -3    0.80    0.14
  -1  -6   3    0.71    0.10
  -1  -6   3    0.49    0.09
   0   6  -3    0.60    0.12
   0   6  -3    0.75    0.14
   0  -6   3    0.76    0.11
   0  -6   3    0.51    0.10
  -1   6  -3    0.26    0.09
  -1   6  -3    0.15    0.12
   1  -6   3   -0.02    0.08
   1  -6   3    0.15    0.09
   6   5  -3    0.78    0.11
   6   5  -3    0.71    0.14
  -6  -5   3    0.98    0.09
  -6  -5   3    0.58    0.11
  -6  -5   3    0.59    0.12
  -6  -5   3    0.66    0.08
   5   5  -3    0.19    0.10
   5   5  -3    0.25    0.08
  -5  -5   3    0.18    0.08
  -5  -5   3    0.08    0.08
  -5  -5   3    0.15    0.05
   4   5  -3    0.18    0.07
   4   5  -3    0.11    0.09
  -4  -5   3    0.07    0.07
  -4  -5   3    0.16    0.07
  -4  -5   3    0.09    0.05
   3   5  -3    0.24    0.09
  -3  -5   3    0.14    0.07
  -3  -5   3    0.14    0.07
   2   5  -3    4.08    0.23
   2   5  -3    4.16    0.23
  -2  -5   3    4.27    0.19
  -2  -5   3    4.19    0.19
   1   5  -3    0.02    0.08
   1   5  -3    0.12    0.08
  -1  -5   3    0.05    0.06
  -1  -5   3    0.09    0.07
   0   5  -3    0.02    0.07
   0   5  -3   -0.01    0.09
   0  -5   3   -0.07    0.06
   0  -5   3   -0.02    0.06
  -1   5  -3    0.94    0.16
  -1   5  -3    0.73    0.12
   1  -5   3    0.62    0.09
   1  -5   3    0.84    0.12
  -2   5  -3    1.45    0.17
  -2   5  -3    1.21    0.19
   2  -5   3    1.25    0.14
   2  -5   3    1.16    0.15
  -3   5  -3    0.23    0.12
   3  -5   3    0.19    0.09
   3  -5   3    0.26    0.09
   3  -5   3    0.28    0.06
   7   4  -3    0.22    0.09
  -7  -4   3    0.22    0.07
  -7  -4   3    0.15    0.09
  -7  -4   3    0.24    0.08
  -7  -4   3    0.25    0.06
  -7  -4   3    0.05    0.11
   6   4  -3    1.12    0.17
  -6  -4   3    0.92    0.12
  -6  -4   3    0.86    0.16
  -6  -4   3    0.79    0.11
  -6  -4   3    0.89    0.11
  -6  -4   3    0.97    0.10
   5   4  -3    0.61    0.09
   5   4  -3    0.63    0.11
  -5  -4   3    0.68    0.06
  -5  -4   3    0.73    0.10
  -5  -4   3    0.47    0.09
  -5  -4   3    0.56    0.07
  -5  -4   3    0.48    0.10
   4   4  -3    0.12    0.07
   4   4  -3    0.08    0.08
  -4  -4   3    0.05    0.06
  -4  -4   3    0.17    0.04
  -4  -4   3    0.08    0.04
  -4  -4   3    0.11    0.07
   3   4  -3    0.31    0.09
  -3  -4   3    0.39    0.08
  -3  -4   3    0.40    0.08
  -3  -4   3    0.39    0.05
   2   4  -3   28.85    0.77
   2   4  -3   30.53    0.76
  -2  -4   3   29.73    0.74
  -2  -4   3   28.64    0.70
  -2  -4   3   31.17    0.72
   1   4  -3   14.81    0.42
   1   4  -3   13.25    0.42
  -1  -4   3   14.74    0.39
  -1  -4   3   14.51    0.40
   0   4  -3    0.76    0.13
   0   4  -3    0.89    0.14
   0   4  -3    0.75    0.10
   0  -4   3    0.65    0.08
   0  -4   3    0.77    0.10
  -1   4  -3    4.36    0.21
  -1   4  -3    4.16    0.21
  -1   4  -3    4.20    0.22
   1  -4   3    4.37    0.15
   1  -4   3    4.44    0.19
   1  -4   3    4.37    0.18
  -2   4  -3    1.72    0.18
  -2   4  -3    1.79    0.17
  -2   4  -3    1.93    0.17
   2  -4   3    1.59    0.13
   2  -4   3    1.58    0.14
   2  -4   3    1.72    0.10
  -3   4  -3    9.23    0.34
  -3   4  -3    8.76    0.33
  -3   4  -3    9.04    0.33
   3  -4   3    8.78    0.30
   3  -4   3    8.97    0.26
   3  -4   3    8.65    0.30
  -4   4  -3    0.00    0.10
   4  -4   3    0.05    0.05
   4  -4   3   -0.05    0.08
   4  -4   3    0.01    0.04
   4  -4   3    0.06    0.07
   7   3  -3    0.10    0.10
   7   3  -3    0.36    0.19
  -7  -3   3    0.04    0.07
  -7  -3   3    0.03    0.10
  -7  -3   3   -0.02    0.05
   6   3  -3    1.87    0.19
  -6  -3   3    2.06    0.13
  -6  -3   3    2.06    0.13
  -6  -3   3    2.21    0.12
  -6  -3   3    1.94    0.18
  -6  -3   3    1.88    0.18
   5   3  -3    0.60    0.10
   5   3  -3    1.05    0.23
   5   3  -3    0.60    0.10
  -5  -3   3    0.63    0.09
  -5  -3   3    0.66    0.10
  -5  -3   3    0.74    0.08
  -5  -3   3    0.74    0.09
  -5  -3   3    0.94    0.10
   4   3  -3    6.79    0.26
   4   3  -3    7.01    0.27
  -4  -3   3    6.85    0.19
  -4  -3   3    6.99    0.20
  -4  -3   3    6.87    0.25
  -4  -3   3    6.37    0.21
  -4  -3   3    6.65    0.26
   3   3  -3   25.90    0.65
   3   3  -3   26.12    0.66
  -3  -3   3   25.66    0.59
  -3  -3   3   26.02    0.67
  -3  -3   3   24.56    0.61
  -3  -3   3   24.91    0.64
   2   3  -3    5.84    0.24
   2   3  -3    5.90    0.26
  -2  -3   3    6.19    0.21
  -2  -3   3    6.04    0.20
  -2  -3   3    6.20    0.18
  -2  -3   3    6.13    0.16
   1   3  -3    9.45    0.31
   1   3  -3    9.80    0.34
   1   3  -3   10.37    0.31
  -1  -3   3   10.27    0.29
  -1  -3   3   10.20    0.26
  -1  -3   3   10.60    0.29
   0   3  -3    4.53    0.22
   0   3  -3    4.69    0.19
   0   3  -3    4.15    0.20
   0  -3   3    4.53    0.17
   0  -3   3    4.59    0.17
   0  -3   3    4.42    0.14
  -1   3  -3    4.08    0.19
  -1   3  -3    3.94    0.21
  -1   3  -3    3.65    0.19
  -1   3  -3    3.59    0.19
   1  -3   3    4.02    0.16
   1  -3   3    3.91    0.16
   1  -3   3    3.95    0.12
   1  -3   3    3.79    0.13
  -2   3  -3    0.31    0.08
  -2   3  -3    0.34    0.07
  -2   3  -3    0.33    0.08
  -2   3  -3    0.58    0.12
   2  -3   3    0.33    0.06
   2  -3   3    0.30    0.05
   2  -3   3    0.35    0.07
   2  -3   3    0.32    0.04
  -3   3  -3    3.83    0.21
  -3   3  -3    3.39    0.19
  -3   3  -3    3.42    0.21
   3  -3   3    3.48    0.14
   3  -3   3    3.47    0.17
   3  -3   3    3.61    0.17
   3  -3   3    3.60    0.13
  -4   3  -3    0.06    0.09
  -4   3  -3    0.01    0.09
  -4   3  -3    0.04    0.08
   4  -3   3    0.02    0.06
   4  -3   3   -0.04    0.06
   4  -3   3    0.00    0.04
   4  -3   3   -0.01    0.04
  -5   3  -3    0.10    0.11
  -5   3  -3    0.21    0.10
   5  -3   3    0.12    0.05
   5  -3   3   -0.12    0.07
   5  -3   3    0.05    0.07
   5  -3   3    0.04    0.05
   7   2  -3    0.02    0.10
  -7  -2   3    0.06    0.07
  -7  -2   3    0.10    0.06
  -7  -2   3    0.04    0.10
   6   2  -3    0.24    0.16
   6   2  -3   -0.11    0.09
  -6  -2   3    0.04    0.09
  -6  -2   3    0.11    0.06
  -6  -2   3    0.07    0.05
   5   2  -3    0.96    0.23
   5   2  -3    0.42    0.10
  -5  -2   3    0.49    0.06
  -5  -2   3    0.47    0.08
  -5  -2   3    0.65    0.06
  -5  -2   3    0.57    0.10
  -5  -2   3    0.57    0.07
   4   2  -3    8.09    0.36
   4   2  -3    7.66    0.26
  -4  -2   3    8.56    0.28
  -4  -2   3    8.14    0.23
  -4  -2   3    7.99    0.27
  -4  -2   3    7.80    0.22
  -4  -2   3    8.02    0.23
   3   2  -3   -0.03    0.06
   3   2  -3    0.03    0.03
  -3  -2   3    0.01    0.03
  -3  -2   3   -0.02    0.06
  -3  -2   3    0.01    0.04
  -3  -2   3   -0.02    0.03
  -3  -2   3   -0.03    0.04
   2   2  -3    1.04    0.13
   2   2  -3    1.35    0.07
   2   2  -3    1.12    0.13
  -2  -2   3    1.37    0.07
  -2  -2   3    1.41    0.10
  -2  -2   3    1.42    0.08
  -2  -2   3    1.32    0.08
  -2  -2   3    1.35    0.10
   1   2  -3   22.77    0.58
   1   2  -3   24.71    0.63
   1   2  -3   23.63    0.60
   1   2  -3   23.20    0.54
  -1  -2   3   23.73    0.57
  -1  -2   3   24.43    0.56
  -1  -2   3   23.45    0.54
  -1  -2   3   23.54    0.58
   0   2  -3   33.65    0.77
   0   2  -3   33.28    0.82
   0   2  -3   34.08    0.81
   0   2  -3   33.53    0.84
   0  -2   3   33.33    0.77
   0  -2   3   34.39    0.80
   0  -2   3   34.30    0.78
   0  -2   3   35.42    0.80
  -1   2  -3    7.21    0.26
  -1   2  -3    6.89    0.22
  -1   2  -3    6.92    0.25
  -1   2  -3    7.10    0.24
   1  -2   3    6.93    0.21
   1  -2   3    7.15    0.19
   1  -2   3    7.10    0.21
   1  -2   3    7.01    0.18
  -2   2  -3    1.60    0.15
  -2   2  -3    1.56    0.16
  -2   2  -3    1.64    0.12
  -2   2  -3    1.70    0.17
   2  -2   3    1.77    0.09
   2  -2   3    1.78    0.11
   2  -2   3    1.84    0.11
   2  -2   3    1.79    0.10
   2  -2   3    1.75    0.08
  -3   2  -3    0.01    0.07
  -3   2  -3   -0.03    0.08
  -3   2  -3   -0.05    0.07
  -3   2  -3    0.01    0.07
   3  -2   3   -0.03    0.05
   3  -2   3    0.03    0.04
   3  -2   3    0.06    0.05
   3  -2   3    0.02    0.03
  -4   2  -3    0.03    0.09
  -4   2  -3    0.26    0.09
  -4   2  -3    0.16    0.08
   4  -2   3    0.18    0.04
   4  -2   3    0.18    0.05
   4  -2   3    0.10    0.06
   4  -2   3    0.18    0.06
  -5   2  -3   18.01    0.55
  -5   2  -3   18.27    0.52
   5  -2   3   17.74    0.47
   5  -2   3   17.66    0.49
   5  -2   3   18.22    0.45
   5  -2   3   18.48    0.47
  -6   2  -3    5.65    0.31
  -6   2  -3    5.57    0.28
   6  -2   3    5.72    0.20
   6  -2   3    5.40    0.22
   7   1  -3   -0.26    0.12
   7   1  -3   -0.12    0.08
   7   1  -3   -0.08    0.07
   7   1  -3    0.32    0.19
  -7  -1   3   -0.06    0.07
  -7  -1   3    0.05    0.10
  -7  -1   3   -0.08    0.06
   6   1  -3    0.18    0.08
   6   1  -3    0.47    0.18
   6   1  -3    0.23    0.06
  -6  -1   3    0.11    0.07
  -6  -1   3    0.20    0.10
  -6  -1   3    0.22    0.06
   5   1  -3    0.54    0.06
   5   1  -3    0.57    0.16
   5   1  -3    0.42    0.07
  -5  -1   3    0.47    0.07
  -5  -1   3    0.52    0.06
  -5  -1   3    0.48    0.09
   4   1  -3    0.89    0.08
   4   1  -3    0.73    0.17
   4   1  -3    0.83    0.10
  -4  -1   3    0.88    0.08
  -4  -1   3    0.97    0.12
  -4  -1   3    0.92    0.14
  -4  -1   3    0.91    0.09
  -4  -1   3    0.78    0.09
   3   1  -3    2.57    0.25
   3   1  -3    2.92    0.10
   3   1  -3    2.94    0.12
   3   1  -3    2.55    0.13
  -3  -1   3    2.81    0.13
  -3  -1   3    2.86    0.11
  -3  -1   3    2.91    0.14
  -3  -1   3    2.92    0.15
  -3  -1   3    2.76    0.10
  -3  -1   3    2.95    0.11
   2   1  -3    1.02    0.12
   2   1  -3    1.17    0.10
   2   1  -3    1.09    0.08
   2   1  -3    1.15    0.06
  -2  -1   3    1.16    0.07
  -2  -1   3    1.19    0.07
  -2  -1   3    1.15    0.06
  -2  -1   3    1.18    0.09
  -2  -1   3    1.26    0.09
   1   1  -3   47.51    1.06
   1   1  -3   46.18    1.13
   1   1  -3   48.75    1.10
  -1  -1   3   48.43    1.07
  -1  -1   3   45.99    1.06
  -1  -1   3   46.49    1.07
  -1  -1   3   46.51    1.08
  -1  -1   3   49.18    1.09
   0   1  -3    0.82    0.10
   0   1  -3    0.80    0.11
   0   1  -3    0.78    0.05
   0   1  -3    0.84    0.07
   0   1  -3    0.82    0.09
   0  -1   3    0.79    0.07
   0  -1   3    0.77    0.07
   0  -1   3    0.71    0.06
   0  -1   3    0.84    0.05
   0  -1   3    0.71    0.06
  -1   1  -3   20.79    0.48
  -1   1  -3   21.17    0.53
  -1   1  -3   19.75    0.50
  -1   1  -3   21.12    0.54
  -1   1  -3   20.22    0.52
   1  -1   3   20.91    0.50
   1  -1   3   20.17    0.48
   1  -1   3   20.59    0.48
   1  -1   3   20.58    0.49
   1  -1   3   21.06    0.50
  -2   1  -3   29.83    0.67
  -2   1  -3   29.73    0.74
  -2   1  -3   29.48    0.73
  -2   1  -3   28.43    0.69
   2  -1   3   30.04    0.70
   2  -1   3   29.04    0.67
   2  -1   3   28.13    0.68
   2  -1   3   30.13    0.69
   2  -1   3   29.42    0.68
  -3   1  -3   30.24    0.78
  -3   1  -3   30.89    0.79
  -3   1  -3   31.38    0.75
  -3   1  -3   31.59    0.72
   3  -1   3   30.46    0.72
   3  -1   3   31.42    0.73
   3  -1   3   31.10    0.74
   3  -1   3   31.60    0.72
  -4   1  -3   29.29    0.78
  -4   1  -3   30.31    0.70
  -4   1  -3   29.92    0.74
   4  -1   3   30.80    0.73
   4  -1   3   29.25    0.70
   4  -1   3   30.67    0.71
   4  -1   3   30.39    0.72
  -5   1  -3    0.08    0.09
  -5   1  -3    0.09    0.08
   5  -1   3    0.01    0.06
   5  -1   3    0.08    0.05
   5  -1   3    0.00    0.05
   5  -1   3    0.03    0.06
  -6   1  -3    2.33    0.23
  -6   1  -3    2.68    0.20
   6  -1   3    2.18    0.15
   6  -1   3    2.12    0.12
  -7   1  -3    0.14    0.12
   7  -1   3    0.01    0.08
   7  -1   3    0.08    0.06
   7   0  -3    0.35    0.20
   7   0  -3   -0.04    0.09
   7   0  -3   -0.06    0.07
  -7   0   3    0.01    0.07
  -7   0   3    0.02    0.11
  -7   0   3   -0.02    0.06
   6   0  -3    3.91    0.34
  -6   0   3    3.61    0.16
  -6   0   3    3.68    0.22
  -6   0   3    3.77    0.17
   5   0  -3    0.41    0.06
   5   0  -3    0.38    0.18
   5   0  -3    0.46    0.07
  -5   0   3    0.39    0.06
  -5   0   3    0.41    0.07
  -5   0   3    0.43    0.10
   4   0  -3   14.38    0.55
   4   0  -3   15.27    0.37
   4   0  -3   15.29    0.38
  -4   0   3   14.80    0.42
  -4   0   3   15.52    0.37
  -4   0   3   15.08    0.38
   3   0  -3   15.82    0.38
   3   0  -3   15.80    0.53
   3   0  -3   15.32    0.41
   3   0  -3   15.85    0.37
  -3   0   3   15.24    0.41
  -3   0   3   15.28    0.39
  -3   0   3   15.38    0.38
  -3   0   3   15.23    0.40
  -3   0   3   15.65    0.37
  -3   0   3   15.26    0.39
   2   0  -3    2.06    0.13
   2   0  -3    2.34    0.10
   2   0  -3    2.29    0.08
   2   0  -3    2.25    0.09
   2   0  -3    2.36    0.21
  -2   0   3    2.32    0.09
  -2   0   3    2.25    0.11
  -2   0   3    2.29    0.12
  -2   0   3    2.25    0.10
  -2   0   3    2.30    0.08
  -2   0   3    2.28    0.09
   1   0  -3   23.76    0.54
   1   0  -3   23.63    0.56
   1   0  -3   23.14    0.55
   1   0  -3   22.09    0.54
   1   0  -3   23.16    0.59
  -1   0   3   23.92    0.54
  -1   0   3   23.12    0.54
  -1   0   3   24.22    0.56
  -1   0   3   23.83    0.55
  -1   0   3   23.95    0.55
   0   0  -3    2.63    0.09
   0   0  -3    2.62    0.11
   0   0  -3    2.85    0.09
   0   0  -3    2.73    0.09
   0   0  -3    2.76    0.15
   0   0   3    2.72    0.09
   0   0   3    2.67    0.09
   0   0   3    2.74    0.10
   0   0   3    2.69    0.09
   0   0   3    2.62    0.10
  -1   0  -3   22.57    0.55
  -1   0  -3   22.47    0.52
  -1   0  -3   22.74    0.52
  -1   0  -3   23.61    0.58
  -1   0  -3   22.41    0.52
   1   0   3   21.80    0.52
   1   0   3   22.51    0.53
   1   0   3   22.66    0.53
   1   0   3   22.50    0.53
   1   0   3   22.34    0.52
  -2   0  -3    8.03    0.21
  -2   0  -3    8.43    0.21
  -2   0  -3    8.68    0.28
  -2   0  -3    8.51    0.26
  -2   0  -3    8.54    0.22
   2   0   3    8.12    0.22
   2   0   3    8.30    0.22
   2   0   3    8.24    0.21
   2   0   3    8.33    0.23
   2   0   3    8.27    0.22
  -3   0  -3   18.96    0.47
  -3   0  -3   18.82    0.50
  -3   0  -3   18.02    0.44
  -3   0  -3   18.89    0.44
  -3   0  -3   19.06    0.51
   3   0   3   18.49    0.45
   3   0   3   18.34    0.45
   3   0   3   18.48    0.44
   3   0   3   18.12    0.44
  -4   0  -3    4.15    0.15
  -4   0  -3    4.22    0.14
  -4   0  -3    4.02    0.17
  -4   0  -3    4.40    0.24
  -4   0  -3    4.29    0.24
   4   0   3    4.25    0.15
   4   0   3    4.25    0.14
   4   0   3    4.30    0.15
   4   0   3    4.09    0.15
  -5   0  -3    3.46    0.24
  -5   0  -3    3.38    0.18
  -5   0  -3    3.44    0.13
  -5   0  -3    3.40    0.14
   5   0   3    3.39    0.14
   5   0   3    3.40    0.13
  -6   0  -3    2.13    0.24
  -6   0  -3    2.28    0.12
  -6   0  -3    2.33    0.18
  -6   0  -3    2.11    0.13
   6   0   3    2.23    0.14
   6   0   3    2.14    0.12
  -7   0  -3    4.09    0.18
  -7   0  -3    4.31    0.30
   7   0   3    4.61    0.20
   7   0   3    4.36    0.17
   8   0   3    0.23    0.10
   7  -1  -3    0.03    0.07
   7  -1  -3   -0.06    0.09
   7  -1  -3    0.48    0.23
  -7   1   3    0.00    0.07
  -7   1   3    0.24    0.12
   6  -1  -3    0.16    0.19
   6  -1  -3   -0.07    0.07
   6  -1  -3    0.01    0.06
  -6   1   3    0.03    0.09
  -6   1   3    0.05    0.06
  -6   1   3    0.06    0.07
   5  -1  -3    1.74    0.11
   5  -1  -3    1.76    0.13
   5  -1  -3    1.76    0.31
  -5   1   3    1.76    0.11
  -5   1   3    1.63    0.17
  -5   1   3    1.72    0.12
   4  -1  -3    0.92    0.22
   4  -1  -3    0.97    0.09
   4  -1  -3    1.08    0.11
  -4   1   3    0.99    0.09
  -4   1   3    0.91    0.11
  -4   1   3    0.98    0.09
  -4   1   3    0.84    0.11
   3  -1  -3    5.01    0.16
   3  -1  -3    5.08    0.34
   3  -1  -3    4.81    0.15
   3  -1  -3    4.72    0.16
  -3   1   3    4.82    0.20
  -3   1   3    4.94    0.16
  -3   1   3    5.10    0.15
  -3   1   3    4.58    0.17
   2  -1  -3    1.29    0.08
   2  -1  -3    1.22    0.07
   2  -1  -3    1.36    0.22
   2  -1  -3    1.11    0.10
   2  -1  -3    1.27    0.07
  -2   1   3    1.20    0.07
  -2   1   3    1.22    0.07
  -2   1   3    1.14    0.09
  -2   1   3    1.23    0.07
  -2   1   3    1.33    0.10
   1  -1  -3    8.52    0.27
   1  -1  -3    8.84    0.22
   1  -1  -3    8.78    0.23
   1  -1  -3    8.81    0.23
   1  -1  -3    9.05    0.32
  -1   1   3    9.05    0.23
  -1   1   3    9.13    0.24
  -1   1   3    8.60    0.22
  -1   1   3    9.44    0.25
  -1   1   3    8.97    0.22
   0  -1  -3    2.19    0.14
   0  -1  -3    1.85    0.09
   0  -1  -3    2.13    0.07
   0  -1  -3    2.13    0.14
   0  -1  -3    2.15    0.08
   0   1   3    2.12    0.09
   0   1   3    2.23    0.09
   0   1   3    2.16    0.07
   0   1   3    2.12    0.08
   0   1   3    2.16    0.08
  -1  -1  -3   15.92    0.37
  -1  -1  -3   15.97    0.37
  -1  -1  -3   15.38    0.36
  -1  -1  -3   15.25    0.39
   1   1   3   15.39    0.36
   1   1   3   16.16    0.37
   1   1   3   16.09    0.37
   1   1   3   15.50    0.38
   1   1   3   15.99    0.39
  -2  -1  -3    0.65    0.05
  -2  -1  -3    0.69    0.06
  -2  -1  -3    0.69    0.12
  -2  -1  -3    0.69    0.10
  -2  -1  -3    0.67    0.06
   2   1   3    0.59    0.06
   2   1   3    0.70    0.06
   2   1   3    0.65    0.05
   2   1   3    0.67    0.06
  -3  -1  -3   15.09    0.37
  -3  -1  -3   15.13    0.42
  -3  -1  -3   14.89    0.41
  -3  -1  -3   15.05    0.36
  -3  -1  -3   14.91    0.36
   3   1   3   14.92    0.36
   3   1   3   14.72    0.37
   3   1   3   14.83    0.36
  -4  -1  -3    3.34    0.12
  -4  -1  -3    3.20    0.12
  -4  -1  -3    3.63    0.20
  -4  -1  -3    3.59    0.21
  -4  -1  -3    3.30    0.11
   4   1   3    3.47    0.12
   4   1   3    3.50    0.13
   4   1   3    3.43    0.13
  -5  -1  -3    0.46    0.05
  -5  -1  -3    0.49    0.09
  -5  -1  -3    0.53    0.11
  -5  -1  -3    0.51    0.11
  -5  -1  -3    0.47    0.06
   5   1   3    0.41    0.06
   5   1   3    0.51    0.06
  -6  -1  -3   11.11    0.30
  -6  -1  -3   10.83    0.31
  -6  -1  -3   11.62    0.42
  -6  -1  -3   11.74    0.46
   6   1   3   11.58    0.32
   6   1   3   11.39    0.31
  -7  -1  -3    0.28    0.12
  -7  -1  -3    0.30    0.07
  -7  -1  -3    0.36    0.06
   7   1   3    0.32    0.07
   7   1   3    0.21    0.08
  -8  -1  -3    1.66    0.13
  -8  -1  -3    1.50    0.15
   8   1   3    1.74    0.14
   8   1   3    1.77    0.17
   6  -2  -3    0.61    0.08
   6  -2  -3    0.85    0.26
   6  -2  -3    0.59    0.10
  -6   2   3    0.76    0.13
  -6   2   3    0.29    0.19
   5  -2  -3    0.09    0.07
   5  -2  -3    0.21    0.20
   5  -2  -3    0.07    0.05
  -5   2   3    0.15    0.09
   4  -2  -3    2.23    0.34
   4  -2  -3    2.51    0.13
   4  -2  -3    2.34    0.13
   4  -2  -3    2.40    0.11
  -4   2   3    2.37    0.17
   3  -2  -3    2.68    0.11
   3  -2  -3    2.86    0.13
   3  -2  -3    2.86    0.13
   3  -2  -3    2.72    0.33
  -3   2   3    2.91    0.11
  -3   2   3    2.46    0.16
   2  -2  -3   28.25    0.66
   2  -2  -3   29.04    0.67
   2  -2  -3   28.35    0.66
   2  -2  -3   28.93    0.81
  -2   2   3   28.10    0.69
  -2   2   3   28.81    0.66
  -2   2   3   28.64    0.68
   1  -2  -3  184.76    4.16
   1  -2  -3  181.38    4.06
   1  -2  -3  178.96    4.05
   1  -2  -3  184.44    4.05
  -1   2   3  181.69    4.05
  -1   2   3  179.80    4.07
  -1   2   3  190.34    4.07
  -1   2   3  183.09    4.07
   0  -2  -3    0.19    0.06
   0  -2  -3    0.31    0.09
   0  -2  -3    0.20    0.03
   0  -2  -3    0.22    0.03
   0   2   3    0.34    0.05
   0   2   3    0.26    0.03
   0   2   3    0.24    0.04
   0   2   3    0.14    0.03
  -1  -2  -3   27.41    0.70
  -1  -2  -3   28.51    0.72
  -1  -2  -3   26.44    0.66
  -1  -2  -3   28.68    0.65
  -1  -2  -3   28.12    0.65
   1   2   3   29.06    0.68
   1   2   3   31.06    0.68
   1   2   3   30.14    0.66
   1   2   3   28.71    0.65
  -2  -2  -3    7.16    0.19
  -2  -2  -3    7.24    0.18
  -2  -2  -3    6.94    0.18
  -2  -2  -3    7.02    0.22
  -2  -2  -3    7.14    0.24
   2   2   3    7.20    0.22
   2   2   3    7.23    0.18
  -3  -2  -3  107.22    2.39
  -3  -2  -3  106.64    2.38
  -3  -2  -3  108.93    2.45
  -3  -2  -3  104.08    2.38
  -3  -2  -3  106.55    2.43
   3   2   3  108.56    2.38
  -4  -2  -3    3.31    0.12
  -4  -2  -3    3.61    0.19
  -4  -2  -3    3.44    0.12
  -4  -2  -3    3.07    0.11
  -4  -2  -3    3.39    0.18
   4   2   3    3.51    0.11
   4   2   3    3.38    0.12
  -5  -2  -3    3.18    0.13
  -5  -2  -3    3.08    0.13
  -5  -2  -3    3.40    0.23
  -5  -2  -3    2.93    0.11
  -5  -2  -3    3.10    0.21
   5   2   3    2.76    0.22
   5   2   3    3.01    0.13
   5   2   3    3.11    0.12
  -6  -2  -3    0.09    0.04
  -6  -2  -3    0.09    0.09
  -6  -2  -3    0.19    0.06
  -6  -2  -3    0.08    0.09
   6   2   3    0.21    0.12
   6   2   3    0.18    0.06
   6   2   3    0.12    0.05
  -7  -2  -3    1.52    0.13
  -7  -2  -3    1.56    0.11
  -7  -2  -3    1.49    0.25
   7   2   3    1.98    0.26
   7   2   3    1.58    0.14
   7   2   3    1.68    0.12
  -8  -2  -3    0.20    0.08
  -8  -2  -3   -0.10    0.13
  -8  -2  -3    0.24    0.07
   8   2   3    0.13    0.06
   8   2   3    0.44    0.18
   8   2   3    0.04    0.08
   6  -3  -3    0.76    0.08
   6  -3  -3    0.61    0.10
   6  -3  -3    0.77    0.28
  -6   3   3    0.94    0.14
  -6   3   3    0.88    0.18
   5  -3  -3    0.47    0.08
   5  -3  -3    0.44    0.06
   5  -3  -3    0.56    0.24
   5  -3  -3    0.50    0.08
  -5   3   3    0.60    0.11
  -5   3   3    0.70    0.15
   4  -3  -3    0.84    0.10
   4  -3  -3    0.71    0.23
   4  -3  -3    0.96    0.09
   4  -3  -3    0.92    0.11
  -4   3   3    0.92    0.14
  -4   3   3    0.85    0.14
   3  -3  -3   23.19    0.55
   3  -3  -3   23.62    0.77
   3  -3  -3   23.16    0.56
  -3   3   3   21.65    0.59
  -3   3   3   23.95    0.61
  -3   3   3   23.36    0.62
   2  -3  -3    2.55    0.29
   2  -3  -3    2.31    0.09
   2  -3  -3    2.30    0.11
   2  -3  -3    2.35    0.12
  -2   3   3    2.60    0.18
  -2   3   3    2.34    0.18
  -2   3   3    2.19    0.15
   1  -3  -3    0.18    0.11
   1  -3  -3    0.06    0.03
   1  -3  -3    0.09    0.03
  -1   3   3    0.06    0.04
  -1   3   3    0.01    0.05
  -1   3   3    0.03    0.06
  -1   3   3    0.05    0.05
  -1   3   3    0.05    0.04
   0  -3  -3    4.27    0.22
   0  -3  -3    4.10    0.12
   0  -3  -3    4.07    0.11
   0   3   3    4.07    0.14
   0   3   3    4.14    0.11
   0   3   3    4.00    0.16
   0   3   3    4.14    0.14
  -1  -3  -3    0.64    0.10
  -1  -3  -3    0.74    0.12
  -1  -3  -3    0.59    0.05
  -1  -3  -3    0.55    0.06
   1   3   3    0.74    0.10
   1   3   3    0.66    0.07
   1   3   3    0.63    0.06
   1   3   3    0.63    0.10
  -2  -3  -3    7.94    0.20
  -2  -3  -3    7.54    0.23
  -2  -3  -3    7.75    0.19
  -2  -3  -3    8.04    0.26
   2   3   3    8.14    0.23
   2   3   3    8.34    0.20
   2   3   3    7.99    0.24
  -3  -3  -3   26.91    0.69
  -3  -3  -3   26.91    0.67
  -3  -3  -3   26.51    0.62
  -3  -3  -3   27.31    0.63
   3   3   3   27.15    0.65
   3   3   3   27.08    0.66
   3   3   3   28.52    0.62
  -4  -3  -3   10.04    0.26
  -4  -3  -3    9.70    0.25
  -4  -3  -3   10.43    0.34
  -4  -3  -3    9.96    0.26
  -4  -3  -3   10.33    0.32
   4   3   3   10.43    0.26
   4   3   3   10.42    0.31
  -5  -3  -3    0.19    0.08
  -5  -3  -3    0.16    0.08
  -5  -3  -3    0.18    0.04
  -5  -3  -3    0.17    0.04
  -5  -3  -3    0.16    0.05
   5   3   3    0.18    0.04
  -6  -3  -3    8.21    0.23
  -6  -3  -3    8.47    0.25
  -6  -3  -3    8.72    0.34
  -6  -3  -3    8.78    0.25
  -6  -3  -3    8.50    0.34
   6   3   3    8.91    0.38
  -7  -3  -3    0.52    0.12
  -7  -3  -3    0.95    0.11
  -7  -3  -3    0.72    0.07
  -7  -3  -3    0.66    0.13
   7   3   3    1.09    0.24
  -8  -3  -3    0.07    0.07
  -8  -3  -3   -0.19    0.11
  -8  -3  -3    0.13    0.06
   8   3   3    0.25    0.17
  -9  -3  -3    0.51    0.08
  -9  -3  -3    0.57    0.10
  -9  -3  -3    0.14    0.17
   5  -4  -3    0.17    0.25
   5  -4  -3    0.14    0.08
   5  -4  -3    0.23    0.07
   5  -4  -3    0.13    0.06
  -5   4   3    0.28    0.13
  -5   4   3    0.21    0.10
   4  -4  -3    0.14    0.06
   4  -4  -3    0.05    0.06
   4  -4  -3    0.09    0.05
   4  -4  -3   -0.03    0.21
  -4   4   3    0.19    0.09
  -4   4   3    0.19    0.11
   3  -4  -3   -0.10    0.19
   3  -4  -3   -0.01    0.05
   3  -4  -3    0.00    0.05
   3  -4  -3    0.04    0.04
  -3   4   3    0.11    0.10
  -3   4   3    0.03    0.07
   2  -4  -3    0.41    0.18
   2  -4  -3    0.34    0.05
  -2   4   3    0.25    0.07
  -2   4   3    0.35    0.10
  -2   4   3    0.26    0.07
   1  -4  -3    6.32    0.18
   1  -4  -3    6.61    0.35
  -1   4   3    6.06    0.23
  -1   4   3    6.49    0.25
  -1   4   3    6.06    0.21
   0  -4  -3    7.15    0.32
   0   4   3    6.76    0.22
   0   4   3    6.78    0.21
   0   4   3    7.09    0.24
  -1  -4  -3   29.64    0.73
  -1  -4  -3   30.06    0.79
  -1  -4  -3   27.16    0.69
   1   4   3   30.85    0.72
   1   4   3   30.86    0.72
  -2  -4  -3    0.56    0.07
  -2  -4  -3    0.65    0.10
  -2  -4  -3    0.57    0.13
   2   4   3    0.63    0.11
   2   4   3    0.70    0.11
  -3  -4  -3    2.86    0.14
  -3  -4  -3    2.83    0.16
   3   4   3    2.83    0.15
   3   4   3    2.81    0.15
  -4  -4  -3   19.25    0.54
  -4  -4  -3   18.74    0.44
  -4  -4  -3   19.31    0.51
  -4  -4  -3   18.51    0.45
   4   4   3   18.43    0.49
   4   4   3   18.81    0.49
  -5  -4  -3   16.42    0.47
  -5  -4  -3   15.34    0.39
  -5  -4  -3   15.52    0.49
  -5  -4  -3   15.50    0.37
   5   4   3   15.17    0.43
   5   4   3   15.49    0.44
  -6  -4  -3   24.94    0.60
  -6  -4  -3   26.92    0.62
  -6  -4  -3   26.57    0.71
  -6  -4  -3   24.89    0.72
  -6  -4  -3   25.34    0.62
   6   4   3   25.61    0.67
   6   4   3   25.77    0.66
  -7  -4  -3    0.69    0.12
  -7  -4  -3    1.07    0.12
  -7  -4  -3    0.74    0.13
  -7  -4  -3    0.95    0.09
  -7  -4  -3    0.89    0.10
   7   4   3    0.86    0.20
  -8  -4  -3    1.56    0.24
  -8  -4  -3    1.89    0.15
  -8  -4  -3    1.36    0.22
  -8  -4  -3    2.16    0.12
   8   4   3    2.22    0.30
  -9  -4  -3    0.10    0.07
  -9  -4  -3    0.05    0.08
   9   4   3    0.25    0.20
   4  -5  -3    0.42    0.06
   4  -5  -3    0.19    0.26
   4  -5  -3    0.61    0.08
  -4   5   3    0.67    0.14
   3  -5  -3    2.03    0.12
   3  -5  -3    1.77    0.30
  -3   5   3    2.33    0.21
   2  -5  -3   -0.02    0.04
   2  -5  -3   -0.13    0.18
  -2   5   3    0.13    0.09
  -2   5   3   -0.06    0.07
   1  -5  -3    4.46    0.34
  -1   5   3    4.99    0.25
   0  -5  -3    9.77    0.41
   0   5   3    9.65    0.33
   0   5   3    9.09    0.30
  -1  -5  -3    0.95    0.19
  -1  -5  -3    0.95    0.12
   1   5   3    0.98    0.15
   1   5   3    1.23    0.15
   1   5   3    0.95    0.12
   1   5   3    1.02    0.13
  -2  -5  -3    5.84    0.20
  -2  -5  -3    6.36    0.25
  -2  -5  -3    6.38    0.30
   2   5   3    6.61    0.24
   2   5   3    6.79    0.24
   2   5   3    6.87    0.24
  -3  -5  -3    1.45    0.12
  -3  -5  -3    1.53    0.14
   3   5   3    1.55    0.14
   3   5   3    1.40    0.15
   3   5   3    1.61    0.16
  -4  -5  -3   35.49    0.91
  -4  -5  -3   35.26    0.87
   4   5   3   34.46    0.86
   4   5   3   35.73    0.86
  -5  -5  -3    2.24    0.17
  -5  -5  -3    2.17    0.18
  -5  -5  -3    1.91    0.10
   5   5   3    2.28    0.16
   5   5   3    1.93    0.17
  -6  -5  -3    2.03    0.19
  -6  -5  -3    1.99    0.19
  -6  -5  -3    2.06    0.11
  -6  -5  -3    2.07    0.09
   6   5   3    2.00    0.17
   6   5   3    2.00    0.16
  -7  -5  -3    0.55    0.06
  -7  -5  -3    0.62    0.08
  -7  -5  -3    0.46    0.06
  -7  -5  -3    0.40    0.11
  -7  -5  -3    0.41    0.11
   7   5   3    0.38    0.07
   7   5   3    0.44    0.09
  -8  -5  -3    0.49    0.13
  -8  -5  -3    0.43    0.12
  -8  -5  -3    0.86    0.11
  -8  -5  -3    0.77    0.07
  -8  -5  -3    0.80    0.09
  -9  -5  -3   -0.11    0.12
  -9  -5  -3    0.04    0.08
  -9  -5  -3   -0.10    0.12
  -9  -5  -3    0.06    0.06
  -3   6   3    1.32    0.22
  -2   6   3    0.17    0.11
  -2   6   3   -0.09    0.08
   1  -6  -3    0.70    0.22
  -1   6   3    0.49    0.09
   0  -6  -3    0.20    0.15
   0   6   3    0.37    0.09
   0   6   3    0.15    0.07
  -1  -6  -3    1.86    0.24
   1   6   3    1.66    0.19
   1   6   3    1.86    0.15
   1   6   3    1.63    0.18
  -2  -6  -3    1.42    0.14
  -2  -6  -3    1.75    0.21
   2   6   3    1.47    0.16
   2   6   3    1.53    0.16
   2   6   3    1.65    0.14
   2   6   3    1.42    0.17
  -3  -6  -3    1.35    0.12
  -3  -6  -3    1.57    0.20
  -3  -6  -3    1.41    0.15
   3   6   3    1.26    0.16
   3   6   3    1.40    0.17
   3   6   3    1.47    0.15
  -4  -6  -3    3.46    0.18
  -4  -6  -3    3.20    0.21
   4   6   3    3.21    0.19
   4   6   3    3.18    0.19
   4   6   3    3.09    0.21
  -5  -6  -3    0.11    0.06
  -5  -6  -3    0.08    0.08
   5   6   3    0.09    0.07
   5   6   3    0.09    0.05
  -6  -6  -3    1.03    0.16
  -6  -6  -3    0.85    0.17
   6   6   3    1.05    0.15
   6   6   3    1.15    0.16
  -7  -6  -3    0.31    0.12
  -7  -6  -3    0.42    0.11
  -7  -6  -3    0.52    0.06
   7   6   3    0.46    0.10
  -8  -6  -3    2.72    0.12
  -8  -6  -3    2.16    0.24
  -8  -6  -3    2.05    0.25
  -8  -6  -3    2.62    0.14
   8   6   3    2.12    0.22
  -2   7   3    0.39    0.13
  -1   7   3    2.17    0.21
  -1   7   3    1.44    0.26
   0  -7  -3    1.24    0.31
   0   7   3    1.64    0.23
  -1  -7  -3    0.45    0.17
   1   7   3    0.24    0.07
   1   7   3    0.18    0.10
  -2  -7  -3   -0.01    0.12
   2   7   3   -0.06    0.08
   2   7   3    0.10    0.08
   2   7   3   -0.03    0.06
   2   7   3   -0.07    0.08
  -3  -7  -3    0.43    0.10
  -3  -7  -3    0.63    0.16
   3   7   3    0.39    0.08
   3   7   3    0.46    0.09
   3   7   3    0.35    0.10
  -4  -7  -3    2.06    0.19
  -4  -7  -3    1.98    0.16
   4   7   3    2.02    0.18
   4   7   3    1.90    0.19
   4   7   3    1.74    0.21
  -5  -7  -3    0.04    0.06
  -5  -7  -3    0.06    0.08
   5   7   3    0.04    0.08
   5   7   3   -0.01    0.10
   5   7   3    0.08    0.06
  -6  -7  -3    8.02    0.36
  -6  -7  -3    8.01    0.32
   6   7   3    7.12    0.31
   6   7   3    7.72    0.33
  -7  -7  -3    2.33    0.22
  -7  -7  -3    2.40    0.24
   7   7   3    2.47    0.23
  -8  -7  -3    0.02    0.06
  -8  -7  -3   -0.16    0.10
  -8  -7  -3   -0.12    0.10
   8   7   3   -0.11    0.09
   0  -8  -3    1.23    0.15
   0   8   3    0.95    0.15
  -1  -8  -3    0.41    0.08
   1   8   3    0.33    0.11
  -2  -8  -3    1.20    0.23
   2   8   3    0.73    0.11
   2   8   3    0.74    0.12
  -3  -8  -3    0.18    0.16
   3   8   3    0.05    0.10
   3   8   3    0.09    0.08
   3   8   3    0.07    0.09
  -4  -8  -3    0.12    0.09
   4   8   3    0.08    0.11
   4   8   3    0.09    0.09
   4   8   3    0.07    0.07
  -5  -8  -3    0.01    0.09
  -5  -8  -3   -0.04    0.07
   5   8   3   -0.07    0.11
   5   8   3   -0.05    0.09
   5   8   3   -0.07    0.06
  -6  -8  -3   -0.09    0.07
  -6  -8  -3   -0.09    0.09
   6   8   3   -0.17    0.09
  -7  -8  -3    0.20    0.13
  -7  -8  -3    0.08    0.10
   7   8   3    0.18    0.11
   3   9   3    0.00    0.08
   3   9   3   -0.18    0.11
   4   9   3    0.02    0.11
   4   9   3    0.08    0.09
   4   9   3    0.10    0.13
  -5  -9  -3   -0.10    0.10
   5   9   3   -0.11    0.13
   5   9   3   -0.20    0.10
   4   6  -4    0.17    0.12
  -4  -6   4    0.12    0.09
  -4  -6   4    0.01    0.09
   3   6  -4    0.85    0.15
  -3  -6   4    0.70    0.12
  -3  -6   4    0.63    0.11
   2   6  -4    0.11    0.12
   2   6  -4    0.29    0.11
  -2  -6   4    0.11    0.09
  -2  -6   4    0.20    0.09
   1   6  -4    0.98    0.15
   1   6  -4    1.20    0.17
  -1  -6   4    1.14    0.16
  -1  -6   4    0.77    0.11
   0   6  -4    2.17    0.24
   0   6  -4    2.35    0.24
   0  -6   4    1.82    0.19
   0  -6   4    2.27    0.19
   5   5  -4    7.86    0.36
   5   5  -4    7.45    0.31
  -5  -5   4    7.46    0.31
  -5  -5   4    7.56    0.34
  -5  -5   4    7.57    0.26
   4   5  -4    0.31    0.11
  -4  -5   4    0.12    0.09
  -4  -5   4    0.25    0.09
  -4  -5   4    0.13    0.06
   3   5  -4    0.47    0.11
  -3  -5   4    0.62    0.07
  -3  -5   4    0.45    0.10
   2   5  -4    0.14    0.10
   2   5  -4    0.20    0.10
  -2  -5   4    0.10    0.08
  -2  -5   4    0.14    0.07
   1   5  -4    0.22    0.09
   1   5  -4    0.05    0.10
  -1  -5   4    0.11    0.07
  -1  -5   4    0.07    0.07
   0   5  -4    0.09    0.08
   0   5  -4   -0.07    0.09
   0  -5   4   -0.07    0.07
   0  -5   4    0.01    0.05
   0  -5   4   -0.03    0.06
  -1   5  -4    1.56    0.20
  -1   5  -4    1.58    0.20
   1  -5   4    1.42    0.15
   1  -5   4    1.32    0.16
   1  -5   4    1.49    0.11
  -2   5  -4    1.92    0.20
  -2   5  -4    1.55    0.21
   2  -5   4    1.52    0.18
   2  -5   4    1.65    0.12
   2  -5   4    1.53    0.16
   6   4  -4    0.10    0.09
  -6  -4   4    0.03    0.07
  -6  -4   4   -0.05    0.05
  -6  -4   4    0.02    0.08
  -6  -4   4   -0.23    0.10
  -6  -4   4   -0.10    0.05
   5   4  -4    0.14    0.08
   5   4  -4    0.00    0.09
  -5  -4   4    0.06    0.06
  -5  -4   4   -0.16    0.08
  -5  -4   4    0.00    0.05
  -5  -4   4   -0.01    0.05
  -5  -4   4    0.00    0.07
   4   4  -4    0.30    0.09
  -4  -4   4    0.22    0.05
  -4  -4   4    0.29    0.08
  -4  -4   4    0.24    0.06
  -4  -4   4    0.15    0.08
   3   4  -4    3.68    0.23
  -3  -4   4    3.68    0.19
  -3  -4   4    3.85    0.13
  -3  -4   4    3.69    0.18
  -3  -4   4    3.50    0.15
   2   4  -4    0.21    0.09
  -2  -4   4    0.18    0.07
  -2  -4   4    0.17    0.05
  -2  -4   4    0.17    0.07
   1   4  -4    1.11    0.16
   1   4  -4    0.93    0.15
   1   4  -4    1.21    0.17
  -1  -4   4    0.93    0.10
  -1  -4   4    1.01    0.12
  -1  -4   4    0.98    0.09
   0   4  -4    0.06    0.07
   0   4  -4    0.18    0.08
   0   4  -4    0.06    0.08
   0  -4   4    0.04    0.06
   0  -4   4    0.09    0.04
   0  -4   4    0.07    0.06
  -1   4  -4    1.16    0.16
  -1   4  -4    1.19    0.15
  -1   4  -4    0.93    0.13
   1  -4   4    0.78    0.10
   1  -4   4    0.98    0.09
   1  -4   4    0.86    0.12
  -2   4  -4    1.13    0.16
  -2   4  -4    0.82    0.13
   2  -4   4    0.70    0.09
   2  -4   4    0.67    0.10
   2  -4   4    0.72    0.10
  -3   4  -4    0.35    0.10
  -3   4  -4    0.23    0.11
  -3   4  -4    0.43    0.10
   3  -4   4    0.23    0.05
   3  -4   4    0.23    0.08
   3  -4   4    0.20    0.06
   3  -4   4    0.14    0.09
  -4   4  -4    0.17    0.11
   4  -4   4   -0.03    0.09
   4  -4   4    0.06    0.07
   4  -4   4    0.00    0.04
   4  -4   4    0.05    0.06
   6   3  -4    0.26    0.10
  -6  -3   4    0.25    0.06
  -6  -3   4    0.15    0.11
  -6  -3   4    0.20    0.07
   5   3  -4    0.07    0.09
   5   3  -4    0.35    0.15
  -5  -3   4    0.08    0.06
  -5  -3   4    0.10    0.09
  -5  -3   4    0.14    0.06
  -5  -3   4    0.09    0.05
  -5  -3   4    0.10    0.05
   4   3  -4   -0.11    0.08
   4   3  -4   -0.05    0.08
  -4  -3   4   -0.03    0.08
  -4  -3   4    0.06    0.06
  -4  -3   4    0.00    0.04
  -4  -3   4   -0.07    0.05
  -4  -3   4   -0.01    0.04
   3   3  -4   28.75    0.74
   3   3  -4   28.23    0.72
  -3  -3   4   27.76    0.72
  -3  -3   4   28.99    0.68
  -3  -3   4   28.45    0.66
  -3  -3   4   28.93    0.75
  -3  -3   4   28.36    0.69
  -3  -3   4   27.76    0.68
   2   3  -4   18.92    0.57
   2   3  -4   19.96    0.55
  -2  -3   4   19.42    0.47
  -2  -3   4   20.34    0.51
  -2  -3   4   20.12    0.52
  -2  -3   4   18.97    0.48
   1   3  -4    2.26    0.15
   1   3  -4    2.09    0.16
   1   3  -4    2.04    0.18
  -1  -3   4    2.01    0.10
  -1  -3   4    2.21    0.13
  -1  -3   4    2.26    0.14
  -1  -3   4    1.89    0.11
   0   3  -4    6.38    0.26
   0   3  -4    6.99    0.29
   0   3  -4    7.23    0.25
   0  -3   4    6.89    0.24
   0  -3   4    7.01    0.21
   0  -3   4    7.53    0.24
   0  -3   4    7.36    0.19
  -1   3  -4    2.52    0.18
  -1   3  -4    2.42    0.17
  -1   3  -4    2.28    0.17
  -1   3  -4    2.45    0.16
   1  -3   4    2.57    0.10
   1  -3   4    2.41    0.11
   1  -3   4    2.18    0.14
   1  -3   4    2.61    0.15
  -2   3  -4   18.85    0.50
  -2   3  -4   16.76    0.51
  -2   3  -4   17.40    0.52
  -2   3  -4   17.53    0.52
   2  -3   4   18.19    0.43
   2  -3   4   17.68    0.48
   2  -3   4   18.33    0.45
   2  -3   4   17.99    0.48
  -3   3  -4    0.34    0.09
  -3   3  -4    0.41    0.10
  -3   3  -4    0.28    0.09
   3  -3   4    0.28    0.07
   3  -3   4    0.20    0.08
   3  -3   4    0.28    0.06
   3  -3   4    0.23    0.06
   3  -3   4    0.30    0.05
  -4   3  -4    1.55    0.19
  -4   3  -4    1.43    0.17
   4  -3   4    1.33    0.10
   4  -3   4    1.36    0.13
   4  -3   4    1.39    0.11
   4  -3   4    1.19    0.15
  -5   3  -4    0.34    0.12
   5  -3   4    0.34    0.07
   5  -3   4    0.34    0.06
   5  -3   4    0.30    0.08
   5  -3   4    0.26    0.10
   5  -3   4    0.37    0.08
   7   2  -4    0.52    0.13
  -7  -2   4    0.90    0.09
  -7  -2   4    0.60    0.13
  -7  -2   4    1.14    0.15
   6   2  -4   -0.09    0.10
  -6  -2   4    0.12    0.06
  -6  -2   4    0.09    0.10
  -6  -2   4    0.22    0.07
   5   2  -4    2.38    0.28
  -5  -2   4    2.23    0.13
  -5  -2   4    2.16    0.11
  -5  -2   4    1.92    0.18
   4   2  -4    7.01    0.34
  -4  -2   4    6.54    0.26
  -4  -2   4    6.72    0.22
  -4  -2   4    6.68    0.26
  -4  -2   4    6.94    0.21
  -4  -2   4    6.75    0.20
   3   2  -4    7.23    0.30
   3   2  -4    7.24    0.26
  -3  -2   4    7.29    0.20
  -3  -2   4    6.95    0.25
  -3  -2   4    7.39    0.26
  -3  -2   4    7.31    0.21
  -3  -2   4    7.06    0.22
  -3  -2   4    7.05    0.23
   2   2  -4    2.66    0.18
   2   2  -4    2.69    0.20
  -2  -2   4    2.90    0.15
  -2  -2   4    2.85    0.12
  -2  -2   4    3.06    0.11
  -2  -2   4    2.94    0.12
  -2  -2   4    2.90    0.15
   1   2  -4    4.75    0.24
   1   2  -4    4.75    0.22
  -1  -2   4    5.22    0.19
  -1  -2   4    5.08    0.15
  -1  -2   4    5.06    0.19
  -1  -2   4    4.93    0.16
  -1  -2   4    4.99    0.16
   0   2  -4    0.05    0.07
   0   2  -4    0.13    0.06
   0   2  -4    0.09    0.08
   0  -2   4    0.15    0.05
   0  -2   4    0.08    0.03
   0  -2   4    0.12    0.06
   0  -2   4    0.09    0.04
  -1   2  -4   -0.07    0.06
  -1   2  -4   -0.06    0.08
  -1   2  -4    0.01    0.06
  -1   2  -4   -0.05    0.07
   1  -2   4   -0.03    0.03
   1  -2   4    0.00    0.03
   1  -2   4    0.06    0.06
   1  -2   4    0.01    0.05
  -2   2  -4    4.38    0.19
  -2   2  -4    4.30    0.23
  -2   2  -4    4.17    0.22
  -2   2  -4    4.22    0.21
   2  -2   4    4.34    0.14
   2  -2   4    4.48    0.15
   2  -2   4    4.32    0.18
   2  -2   4    4.41    0.15
   2  -2   4    4.58    0.17
  -3   2  -4   -0.07    0.06
  -3   2  -4   -0.02    0.08
  -3   2  -4   -0.07    0.06
  -3   2  -4    0.01    0.07
   3  -2   4    0.03    0.05
   3  -2   4   -0.04    0.03
   3  -2   4   -0.01    0.04
   3  -2   4   -0.05    0.05
   3  -2   4    0.01    0.05
  -4   2  -4    0.32    0.09
  -4   2  -4    0.30    0.09
  -4   2  -4    0.17    0.10
   4  -2   4    0.19    0.05
   4  -2   4    0.30    0.05
   4  -2   4    0.31    0.07
   4  -2   4    0.24    0.07
   4  -2   4    0.30    0.07
  -5   2  -4    0.13    0.09
  -5   2  -4   -0.17    0.10
  -5   2  -4    0.10    0.10
   5  -2   4    0.02    0.06
   5  -2   4    0.00    0.05
   5  -2   4    0.07    0.06
   5  -2   4   -0.11    0.07
   5  -2   4    0.07    0.05
  -6   2  -4    0.12    0.11
   6  -2   4    0.03    0.06
   6  -2   4    0.04    0.07
   7   1  -4    0.40    0.20
   7   1  -4   -0.10    0.09
  -7  -1   4   -0.09    0.07
  -7  -1   4    0.05    0.06
  -7  -1   4    0.00    0.11
   6   1  -4    0.26    0.09
   6   1  -4    0.32    0.10
   6   1  -4    0.63    0.20
  -6  -1   4    0.23    0.06
  -6  -1   4    0.34    0.08
  -6  -1   4    0.33    0.11
   5   1  -4    2.44    0.14
   5   1  -4    2.63    0.29
   5   1  -4    2.39    0.12
  -5  -1   4    2.23    0.19
  -5  -1   4    2.29    0.14
  -5  -1   4    2.35    0.12
   4   1  -4    0.04    0.13
   4   1  -4   -0.05    0.05
   4   1  -4    0.04    0.04
  -4  -1   4   -0.08    0.07
  -4  -1   4   -0.02    0.06
  -4  -1   4    0.05    0.05
  -4  -1   4    0.00    0.04
   3   1  -4    0.42    0.05
   3   1  -4    0.36    0.06
   3   1  -4    0.37    0.07
   3   1  -4    0.37    0.16
   3   1  -4    0.27    0.09
  -3  -1   4    0.38    0.07
  -3  -1   4    0.39    0.05
  -3  -1   4    0.46    0.05
  -3  -1   4    0.40    0.07
  -3  -1   4    0.39    0.08
  -3  -1   4    0.41    0.06
   2   1  -4   15.66    0.43
   2   1  -4   15.66    0.47
   2   1  -4   15.93    0.38
  -2  -1   4   16.18    0.40
  -2  -1   4   15.81    0.42
  -2  -1   4   15.98    0.39
  -2  -1   4   15.91    0.38
  -2  -1   4   15.70    0.41
   1   1  -4   17.75    0.42
   1   1  -4   17.70    0.51
   1   1  -4   18.05    0.48
  -1  -1   4   17.41    0.45
  -1  -1   4   17.64    0.43
  -1  -1   4   18.20    0.46
  -1  -1   4   17.93    0.42
  -1  -1   4   18.51    0.44
   0   1  -4   18.89    0.49
   0   1  -4   18.93    0.44
   0   1  -4   18.40    0.50
   0   1  -4   17.80    0.46
   0   1  -4   18.44    0.52
   0  -1   4   18.44    0.47
   0  -1   4   18.79    0.45
   0  -1   4   18.90    0.45
   0  -1   4   19.71    0.47
   0  -1   4   18.42    0.44
  -1   1  -4    1.83    0.15
  -1   1  -4    1.65    0.10
  -1   1  -4    1.73    0.08
  -1   1  -4    1.72    0.14
  -1   1  -4    1.74    0.18
   1  -1   4    1.70    0.08
   1  -1   4    1.69    0.09
   1  -1   4    1.73    0.11
   1  -1   4    1.86    0.10
   1  -1   4    1.79    0.09
  -2   1  -4    1.62    0.19
  -2   1  -4    1.76    0.08
  -2   1  -4    1.54    0.11
  -2   1  -4    1.54    0.15
   2  -1   4    2.00    0.12
   2  -1   4    1.61    0.08
   2  -1   4    1.73    0.11
   2  -1   4    1.77    0.10
   2  -1   4    1.75    0.09
  -3   1  -4    0.14    0.04
  -3   1  -4    0.20    0.09
  -3   1  -4    0.03    0.09
  -3   1  -4    0.09    0.06
   3  -1   4    0.11    0.06
   3  -1   4    0.07    0.05
   3  -1   4    0.10    0.04
   3  -1   4    0.11    0.04
   3  -1   4    0.11    0.05
  -4   1  -4   46.49    1.13
  -4   1  -4   47.20    1.20
  -4   1  -4   46.47    1.18
   4  -1   4   48.63    1.13
   4  -1   4   49.31    1.13
   4  -1   4   49.27    1.11
   4  -1   4   49.23    1.12
   4  -1   4   47.55    1.10
  -5   1  -4   14.19    0.47
   5  -1   4   14.32    0.38
   5  -1   4   14.05    0.40
   5  -1   4   14.35    0.37
  -6   1  -4    0.07    0.10
   6  -1   4    0.03    0.07
   6  -1   4   -0.02    0.05
  -7   1  -4    3.55    0.30
   7  -1   4    3.65    0.20
   7  -1   4    3.51    0.17
   6   0  -4    0.09    0.09
   6   0  -4    0.18    0.07
   6   0  -4    0.41    0.18
  -6   0   4    0.13    0.10
  -6   0   4    0.10    0.06
  -6   0   4    0.08    0.07
   5   0  -4    1.21    0.13
   5   0  -4    1.32    0.29
   5   0  -4    1.18    0.10
  -5   0   4    0.89    0.13
  -5   0   4    1.16    0.12
  -5   0   4    1.05    0.10
   4   0  -4    0.72    0.08
   4   0  -4    0.76    0.18
   4   0  -4    0.73    0.07
  -4   0   4    0.74    0.09
  -4   0   4    0.76    0.11
  -4   0   4    0.65    0.10
  -4   0   4    0.79    0.08
   3   0  -4    3.57    0.20
   3   0  -4    3.62    0.13
   3   0  -4    3.74    0.15
   3   0  -4    3.64    0.33
  -3   0   4    3.59    0.14
  -3   0   4    3.72    0.13
  -3   0   4    3.79    0.17
  -3   0   4    3.68    0.18
   2   0  -4   10.58    0.41
   2   0  -4   10.08    0.34
   2   0  -4   10.66    0.28
   2   0  -4   10.88    0.27
  -2   0   4   10.58    0.28
  -2   0   4   10.89    0.28
  -2   0   4   10.30    0.30
  -2   0   4   10.54    0.27
  -2   0   4   10.96    0.31
  -2   0   4   10.50    0.29
   1   0  -4    0.15    0.03
   1   0  -4    0.13    0.07
   1   0  -4    0.19    0.05
   1   0  -4    0.18    0.04
   1   0  -4    0.15    0.06
  -1   0   4    0.20    0.05
  -1   0   4    0.21    0.04
  -1   0   4    0.20    0.05
  -1   0   4    0.17    0.04
  -1   0   4    0.20    0.04
   0   0  -4   22.48    0.53
   0   0  -4   21.21    0.55
   0   0  -4   22.39    0.60
   0   0  -4   22.59    0.53
   0   0  -4   22.73    0.57
   0   0  -4   22.56    0.52
   0   0   4   22.78    0.54
   0   0   4   22.74    0.53
   0   0   4   22.92    0.54
   0   0   4   22.79    0.52
   0   0   4   22.87    0.53
  -1   0  -4   29.72    0.74
  -1   0  -4   30.30    0.71
  -1   0  -4   31.10    0.78
  -1   0  -4   30.38    0.70
  -1   0  -4   30.14    0.70
   1   0   4   30.48    0.70
   1   0   4   31.31    0.71
   1   0   4   30.18    0.71
   1   0   4   30.68    0.72
   1   0   4   29.55    0.70
  -2   0  -4   18.43    0.44
  -2   0  -4   18.96    0.53
  -2   0  -4   17.85    0.43
  -2   0  -4   18.13    0.49
   2   0   4   18.20    0.45
   2   0   4   18.25    0.44
   2   0   4   17.54    0.43
   2   0   4   18.70    0.45
   2   0   4   17.65    0.44
  -3   0  -4   26.60    0.71
  -3   0  -4   25.40    0.61
  -3   0  -4   25.55    0.67
  -3   0  -4   26.23    0.61
   3   0   4   26.03    0.62
   3   0   4   25.78    0.61
   3   0   4   25.68    0.62
   3   0   4   25.76    0.61
   3   0   4   26.41    0.63
  -4   0  -4    0.07    0.11
  -4   0  -4   -0.04    0.05
  -4   0  -4   -0.05    0.08
  -4   0  -4   -0.01    0.04
   4   0   4   -0.11    0.05
   4   0   4    0.00    0.05
   4   0   4   -0.06    0.04
  -5   0  -4    1.16    0.09
  -5   0  -4    1.29    0.19
  -5   0  -4    0.90    0.23
  -5   0  -4    1.06    0.10
   5   0   4    1.01    0.11
   5   0   4    1.16    0.12
   5   0   4    1.02    0.10
  -6   0  -4    0.61    0.07
  -6   0  -4    0.60    0.13
  -6   0  -4    0.66    0.07
   6   0   4    0.61    0.09
   6   0   4    0.64    0.07
  -7   0  -4    0.21    0.07
  -7   0  -4    0.30    0.13
   7   0   4    0.16    0.08
   7   0   4    0.26    0.07
   6  -1  -4    0.34    0.21
   6  -1  -4    0.15    0.09
  -6   1   4    0.22    0.08
  -6   1   4    0.11    0.11
   5  -1  -4    3.70    0.15
   5  -1  -4    3.92    0.37
  -5   1   4    3.79    0.15
  -5   1   4    3.93    0.17
  -5   1   4    3.62    0.22
   4  -1  -4    4.32    0.36
   4  -1  -4    4.48    0.16
   4  -1  -4    4.53    0.17
  -4   1   4    4.54    0.19
  -4   1   4    4.43    0.21
  -4   1   4    4.44    0.17
  -4   1   4    4.37    0.16
   3  -1  -4    1.81    0.10
   3  -1  -4    1.91    0.31
   3  -1  -4    1.91    0.12
  -3   1   4    1.78    0.16
  -3   1   4    1.91    0.10
  -3   1   4    1.69    0.13
  -3   1   4    1.93    0.11
   2  -1  -4    4.53    0.14
   2  -1  -4    4.51    0.15
   2  -1  -4    4.05    0.20
   2  -1  -4    5.03    0.32
   2  -1  -4    4.61    0.15
  -2   1   4    4.54    0.15
  -2   1   4    4.49    0.18
  -2   1   4    4.60    0.19
  -2   1   4    4.82    0.14
   1  -1  -4    0.89    0.06
   1  -1  -4    0.82    0.07
   1  -1  -4    0.72    0.14
   1  -1  -4    0.84    0.08
   1  -1  -4    0.93    0.19
  -1   1   4    0.77    0.07
  -1   1   4    0.93    0.10
  -1   1   4    0.93    0.06
  -1   1   4    0.85    0.07
  -1   1   4    0.78    0.09
   0  -1  -4   21.80    0.50
   0  -1  -4   21.48    0.50
   0  -1  -4   21.53    0.58
   0  -1  -4   19.52    0.52
   0  -1  -4   21.74    0.51
   0   1   4   21.89    0.50
   0   1   4   22.76    0.52
   0   1   4   21.62    0.50
   0   1   4   22.08    0.52
   0   1   4   21.61    0.51
  -1  -1  -4   18.48    0.44
  -1  -1  -4   17.48    0.46
  -1  -1  -4   18.23    0.43
  -1  -1  -4   18.43    0.44
  -1  -1  -4   18.38    0.52
   1   1   4   18.43    0.43
   1   1   4   18.71    0.44
   1   1   4   19.10    0.44
   1   1   4   18.40    0.45
   1   1   4   18.61    0.44
  -2  -1  -4   27.66    0.69
  -2  -1  -4   27.80    0.65
  -2  -1  -4   27.93    0.64
  -2  -1  -4   28.60    0.73
  -2  -1  -4   28.07    0.64
   2   1   4   27.00    0.64
   2   1   4   27.52    0.65
   2   1   4   27.76    0.64
   2   1   4   27.72    0.65
  -3  -1  -4    8.40    0.29
  -3  -1  -4    8.20    0.22
  -3  -1  -4    8.42    0.23
  -3  -1  -4    8.64    0.32
  -3  -1  -4    8.23    0.22
   3   1   4    8.37    0.23
   3   1   4    8.40    0.22
   3   1   4    8.24    0.23
   3   1   4    8.09    0.23
  -4  -1  -4    5.88    0.29
  -4  -1  -4    5.44    0.18
  -4  -1  -4    5.66    0.17
  -4  -1  -4    5.87    0.27
   4   1   4    5.55    0.18
   4   1   4    5.53    0.17
   4   1   4    5.63    0.18
  -5  -1  -4    5.57    0.19
  -5  -1  -4    5.63    0.30
  -5  -1  -4    5.59    0.28
  -5  -1  -4    5.62    0.18
   5   1   4    5.70    0.19
   5   1   4    5.69    0.18
  -6  -1  -4   11.18    0.42
  -6  -1  -4   11.35    0.30
  -6  -1  -4   10.89    0.31
   6   1   4   11.33    0.32
   6   1   4   11.17    0.31
  -7  -1  -4    1.94    0.27
  -7  -1  -4    1.86    0.14
  -7  -1  -4    2.19    0.12
   7   1   4    2.10    0.15
   7   1   4    2.14    0.13
  -8  -1  -4    0.02    0.14
  -8  -1  -4    0.16    0.06
  -8  -1  -4    0.19    0.08
   8   1   4    0.18    0.09
   8   1   4    0.27    0.07
   6  -2  -4    0.20    0.07
   6  -2  -4    0.10    0.09
   6  -2  -4    0.27    0.24
  -6   2   4    0.29    0.12
   5  -2  -4   -0.02    0.07
   5  -2  -4    0.01    0.20
   5  -2  -4    0.01    0.06
  -5   2   4    0.01    0.09
   4  -2  -4    1.26    0.33
   4  -2  -4    1.23    0.12
   4  -2  -4    1.20    0.10
  -4   2   4    1.19    0.15
   3  -2  -4   -0.09    0.17
   3  -2  -4    0.03    0.06
   3  -2  -4   -0.02    0.04
   3  -2  -4    0.03    0.05
  -3   2   4   -0.04    0.04
  -3   2   4   -0.04    0.07
  -3   2   4    0.00    0.05
  -3   2   4    0.08    0.06
   2  -2  -4    3.01    0.12
   2  -2  -4    2.90    0.11
   2  -2  -4    2.92    0.13
   2  -2  -4    3.24    0.31
  -2   2   4    2.86    0.17
  -2   2   4    2.77    0.15
  -2   2   4    2.95    0.11
   1  -2  -4    1.29    0.09
   1  -2  -4    1.59    0.21
   1  -2  -4    1.41    0.09
   1  -2  -4    1.41    0.16
   1  -2  -4    1.31    0.07
  -1   2   4    1.68    0.12
  -1   2   4    1.41    0.10
  -1   2   4    1.41    0.07
   0  -2  -4    2.45    0.09
   0  -2  -4    2.72    0.19
   0  -2  -4    2.52    0.10
   0  -2  -4    2.77    0.19
   0  -2  -4    2.41    0.10
   0   2   4    2.62    0.09
   0   2   4    2.57    0.09
   0   2   4    2.73    0.12
   0   2   4    2.77    0.12
  -1  -2  -4    2.12    0.12
  -1  -2  -4    2.27    0.09
  -1  -2  -4    2.25    0.09
  -1  -2  -4    2.31    0.16
  -1  -2  -4    2.34    0.17
  -1  -2  -4    2.21    0.08
   1   2   4    2.23    0.12
   1   2   4    2.34    0.11
   1   2   4    2.38    0.08
  -2  -2  -4   16.48    0.44
  -2  -2  -4   16.64    0.40
  -2  -2  -4   17.57    0.41
  -2  -2  -4   17.11    0.49
  -2  -2  -4   17.16    0.41
   2   2   4   16.97    0.44
   2   2   4   17.38    0.42
   2   2   4   16.67    0.40
   2   2   4   17.33    0.40
  -3  -2  -4    1.38    0.16
  -3  -2  -4    1.04    0.07
  -3  -2  -4    1.16    0.14
  -3  -2  -4    1.07    0.07
  -3  -2  -4    1.06    0.08
   3   2   4    1.19    0.08
   3   2   4    1.10    0.08
   3   2   4    1.14    0.07
  -4  -2  -4    1.28    0.18
  -4  -2  -4    1.04    0.09
  -4  -2  -4    1.12    0.07
  -4  -2  -4    0.98    0.09
  -4  -2  -4    1.22    0.18
   4   2   4    1.10    0.09
   4   2   4    1.23    0.08
  -5  -2  -4   10.85    0.39
  -5  -2  -4   10.18    0.28
  -5  -2  -4   10.45    0.30
  -5  -2  -4   10.50    0.39
  -5  -2  -4   10.03    0.27
   5   2   4   10.80    0.28
   5   2   4   10.41    0.29
  -6  -2  -4    0.54    0.13
  -6  -2  -4    0.51    0.11
  -6  -2  -4    0.60    0.07
  -6  -2  -4    0.60    0.06
   6   2   4    0.59    0.08
   6   2   4    0.62    0.07
  -7  -2  -4    1.73    0.13
  -7  -2  -4    1.38    0.25
  -7  -2  -4    1.61    0.11
   7   2   4    1.85    0.14
   7   2   4    1.76    0.12
  -8  -2  -4    3.67    0.16
  -8  -2  -4    3.17    0.18
  -8  -2  -4    3.11    0.32
   8   2   4    3.11    0.17
   8   2   4    3.37    0.19
   5  -3  -4    1.02    0.29
   5  -3  -4    1.24    0.11
   5  -3  -4    1.19    0.14
  -5   3   4    1.21    0.20
  -5   3   4    1.75    0.19
   4  -3  -4    1.55    0.13
   4  -3  -4    1.46    0.12
   4  -3  -4    1.21    0.27
   4  -3  -4    1.44    0.11
  -4   3   4    1.72    0.17
  -4   3   4    1.42    0.19
   3  -3  -4    7.41    0.21
   3  -3  -4    7.52    0.23
   3  -3  -4    7.47    0.45
   3  -3  -4    7.40    0.23
  -3   3   4    7.15    0.26
  -3   3   4    7.28    0.31
   2  -3  -4   54.97    1.24
   2  -3  -4   54.85    1.42
   2  -3  -4   53.96    1.25
   2  -3  -4   53.65    1.23
  -2   3   4   51.31    1.27
  -2   3   4   56.53    1.28
  -2   3   4   52.31    1.26
  -2   3   4   57.82    1.29
   1  -3  -4    0.43    0.06
   1  -3  -4    0.45    0.05
   1  -3  -4    0.43    0.04
  -1   3   4    0.49    0.08
  -1   3   4    0.33    0.05
  -1   3   4    0.52    0.09
  -1   3   4    0.37    0.07
   0  -3  -4    9.48    0.36
   0  -3  -4    9.06    0.23
   0  -3  -4    9.45    0.24
   0   3   4    9.37    0.26
   0   3   4    9.32    0.26
   0   3   4    9.37    0.23
   0   3   4    9.14    0.27
  -1  -3  -4    3.11    0.10
  -1  -3  -4    3.08    0.20
  -1  -3  -4    2.98    0.10
  -1  -3  -4    2.84    0.12
  -1  -3  -4    3.12    0.18
   1   3   4    2.99    0.15
   1   3   4    3.24    0.10
   1   3   4    3.19    0.12
  -2  -3  -4   43.46    0.98
  -2  -3  -4   41.99    1.01
  -2  -3  -4   42.02    1.05
  -2  -3  -4   43.16    1.07
  -2  -3  -4   42.42    0.97
   2   3   4   43.73    0.97
   2   3   4   43.85    0.98
   2   3   4   43.22    1.01
   2   3   4   42.90    1.00
  -3  -3  -4    8.04    0.22
  -3  -3  -4    7.98    0.27
  -3  -3  -4    7.69    0.21
  -3  -3  -4    8.22    0.30
  -3  -3  -4    8.22    0.22
   3   3   4    8.53    0.21
   3   3   4    7.86    0.26
  -4  -3  -4   10.71    0.35
  -4  -3  -4   10.40    0.27
  -4  -3  -4   10.28    0.36
  -4  -3  -4   10.41    0.28
  -4  -3  -4    9.94    0.26
   4   3   4   10.34    0.27
   4   3   4   10.22    0.33
  -5  -3  -4    0.07    0.08
  -5  -3  -4    0.02    0.04
  -5  -3  -4    0.00    0.03
  -5  -3  -4    0.01    0.05
  -5  -3  -4    0.10    0.09
   5   3   4   -0.01    0.04
  -6  -3  -4    1.38    0.09
  -6  -3  -4    1.43    0.22
  -6  -3  -4    1.56    0.11
  -6  -3  -4    1.56    0.12
  -6  -3  -4    1.25    0.20
   6   3   4    1.56    0.16
  -7  -3  -4    1.66    0.11
  -7  -3  -4    1.54    0.25
  -7  -3  -4    1.40    0.22
  -7  -3  -4    2.06    0.14
  -8  -3  -4    1.91    0.12
  -8  -3  -4    2.08    0.16
  -8  -3  -4    1.52    0.20
   5  -4  -4    0.17    0.07
   5  -4  -4    0.21    0.27
   5  -4  -4    0.32    0.09
   5  -4  -4    0.14    0.08
  -5   4   4    0.47    0.16
  -5   4   4    0.42    0.12
   4  -4  -4    2.80    0.42
   4  -4  -4    3.09    0.14
   4  -4  -4    3.14    0.16
  -4   4   4    3.32    0.25
  -4   4   4    3.33    0.20
   3  -4  -4    0.01    0.06
   3  -4  -4   -0.04    0.21
   3  -4  -4   -0.03    0.05
  -3   4   4    0.02    0.10
  -3   4   4   -0.10    0.07
  -3   4   4    0.08    0.08
   2  -4  -4    0.01    0.04
   2  -4  -4    0.02    0.17
   2  -4  -4    0.07    0.04
  -2   4   4    0.07    0.07
  -2   4   4    0.02    0.06
  -2   4   4    0.11    0.09
   1  -4  -4    0.37    0.16
   1  -4  -4    0.34    0.04
   1  -4  -4    0.30    0.05
  -1   4   4    0.27    0.08
  -1   4   4    0.21    0.09
  -1   4   4    0.23    0.06
   0  -4  -4    0.22    0.09
   0  -4  -4    0.18    0.12
   0  -4  -4    0.13    0.03
   0  -4  -4    0.19    0.04
   0   4   4    0.17    0.07
   0   4   4    0.11    0.05
   0   4   4    0.19    0.06
   0   4   4    0.19    0.06
  -1  -4  -4    0.98    0.15
  -1  -4  -4    0.95    0.07
  -1  -4  -4    0.96    0.17
   1   4   4    0.99    0.14
   1   4   4    0.94    0.10
  -2  -4  -4    3.73    0.15
  -2  -4  -4    3.95    0.23
  -2  -4  -4    4.07    0.13
  -2  -4  -4    4.03    0.20
   2   4   4    4.26    0.18
   2   4   4    3.88    0.14
   2   4   4    3.94    0.18
  -3  -4  -4    5.68    0.16
  -3  -4  -4    5.75    0.25
  -3  -4  -4    5.56    0.15
  -3  -4  -4    5.57    0.21
   3   4   4    5.58    0.21
   3   4   4    5.54    0.22
  -4  -4  -4    0.01    0.03
  -4  -4  -4    0.01    0.07
  -4  -4  -4    0.00    0.03
  -4  -4  -4    0.04    0.06
   4   4   4   -0.04    0.05
   4   4   4    0.01    0.06
  -5  -4  -4   11.45    0.31
  -5  -4  -4   11.25    0.41
  -5  -4  -4   12.08    0.39
  -5  -4  -4   11.63    0.29
  -5  -4  -4   12.10    0.31
   5   4   4   11.08    0.37
  -6  -4  -4    0.02    0.05
  -6  -4  -4   -0.01    0.03
  -6  -4  -4   -0.09    0.08
  -6  -4  -4   -0.04    0.08
  -6  -4  -4   -0.02    0.04
   6   4   4   -0.10    0.06
  -7  -4  -4    0.02    0.05
  -7  -4  -4    0.01    0.06
  -7  -4  -4   -0.04    0.09
  -7  -4  -4   -0.03    0.09
  -7  -4  -4    0.02    0.04
   7   4   4   -0.07    0.06
  -8  -4  -4    0.11    0.13
  -8  -4  -4    0.42    0.07
  -8  -4  -4    0.18    0.12
   4  -5  -4    0.02    0.06
   4  -5  -4   -0.10    0.25
   4  -5  -4    0.05    0.05
  -4   5   4    0.13    0.13
  -4   5   4    0.10    0.10
   3  -5  -4    0.02    0.04
   3  -5  -4   -0.30    0.22
   3  -5  -4   -0.01    0.05
  -3   5   4   -0.03    0.10
  -3   5   4    0.04    0.08
   2  -5  -4    2.30    0.12
   2  -5  -4    2.09    0.37
  -2   5   4    2.25    0.16
  -2   5   4    2.48    0.20
  -2   5   4    2.32    0.23
   1  -5  -4    0.98    0.09
   1  -5  -4    0.98    0.21
  -1   5   4    1.41    0.15
  -1   5   4    1.29    0.12
  -1   5   4    1.11    0.18
   0  -5  -4   14.09    0.53
   0   5   4   14.07    0.42
   0   5   4   13.16    0.37
  -1  -5  -4    1.68    0.23
  -1  -5  -4    1.61    0.17
   1   5   4    1.45    0.17
  -2  -5  -4    3.99    0.26
  -2  -5  -4    3.96    0.21
   2   5   4    4.22    0.21
   2   5   4    4.02    0.21
  -3  -5  -4    9.97    0.31
  -3  -5  -4   10.81    0.36
  -3  -5  -4   10.45    0.40
   3   5   4   10.56    0.33
   3   5   4   10.29    0.33
  -4  -5  -4   16.26    0.46
  -4  -5  -4   16.45    0.50
   4   5   4   15.68    0.45
   4   5   4   15.81    0.46
  -5  -5  -4   36.32    0.87
  -5  -5  -4   32.62    0.79
  -5  -5  -4   33.01    0.90
   5   5   4   33.37    0.83
   5   5   4   32.33    0.84
  -6  -5  -4    1.16    0.11
  -6  -5  -4    1.08    0.10
  -6  -5  -4    1.10    0.18
  -6  -5  -4    1.06    0.08
  -6  -5  -4    1.03    0.18
   6   5   4    1.16    0.16
   6   5   4    1.09    0.15
  -7  -5  -4    1.72    0.22
  -7  -5  -4    2.04    0.11
  -7  -5  -4    2.05    0.12
  -7  -5  -4    1.88    0.21
  -7  -5  -4    2.05    0.13
   7   5   4    2.04    0.19
  -8  -5  -4   -0.04    0.11
  -8  -5  -4    0.06    0.06
  -8  -5  -4    0.10    0.07
  -8  -5  -4    0.06    0.05
  -8  -5  -4   -0.13    0.10
   8   5   4    0.08    0.07
   3  -6  -4    0.01    0.06
  -3   6   4    0.21    0.12
   2  -6  -4   -0.06    0.22
  -2   6   4    0.17    0.09
  -2   6   4    0.50    0.12
   1  -6  -4    1.17    0.25
  -1   6   4    0.81    0.11
   0  -6  -4    0.61    0.19
   0   6   4    0.37    0.08
  -1  -6  -4    1.33    0.25
   1   6   4    1.08    0.19
  -2  -6  -4    0.13    0.12
  -2  -6  -4    0.10    0.07
   2   6   4    0.13    0.08
   2   6   4    0.05    0.06
  -3  -6  -4   10.14    0.36
  -3  -6  -4    9.86    0.41
   3   6   4    9.61    0.33
   3   6   4    9.49    0.33
  -4  -6  -4    1.23    0.17
  -4  -6  -4    1.19    0.14
   4   6   4    1.44    0.16
   4   6   4    1.06    0.16
  -5  -6  -4    4.06    0.22
  -5  -6  -4    3.85    0.24
   5   6   4    3.85    0.22
   5   6   4    3.87    0.21
  -6  -6  -4    0.20    0.10
  -6  -6  -4    0.20    0.09
  -6  -6  -4    0.33    0.06
   6   6   4    0.22    0.08
   6   6   4    0.21    0.06
  -7  -6  -4    0.21    0.11
  -7  -6  -4    0.43    0.05
  -7  -6  -4    0.07    0.11
  -7  -6  -4    0.37    0.06
   7   6   4    0.22    0.09
   7   6   4    0.25    0.07
  -8  -6  -4    0.04    0.08
  -8  -6  -4    0.00    0.05
  -8  -6  -4   -0.04    0.05
  -8  -6  -4   -0.17    0.10
   8   6   4   -0.08    0.09
   8   6   4    0.04    0.07
  -2   7   4   -0.02    0.10
  -2   7   4    0.44    0.13
   1  -7  -4   -0.30    0.21
  -1   7   4   -0.03    0.09
   0  -7  -4    0.96    0.24
   0   7   4    0.56    0.10
   1   7   4    0.76    0.10
  -2  -7  -4    0.54    0.17
   2   7   4    0.25    0.10
   2   7   4    0.34    0.08
  -3  -7  -4    1.02    0.17
   3   7   4    0.83    0.11
   3   7   4    0.73    0.09
  -4  -7  -4    0.20    0.13
  -4  -7  -4   -0.05    0.07
   4   7   4    0.06    0.08
   4   7   4    0.03    0.06
  -5  -7  -4    0.76    0.13
  -5  -7  -4    0.52    0.09
   5   7   4    0.60    0.10
   5   7   4    0.46    0.08
  -6  -7  -4    0.50    0.13
  -6  -7  -4    0.44    0.10
   6   7   4    0.41    0.07
   6   7   4    0.38    0.11
  -7  -7  -4    5.00    0.32
  -7  -7  -4    4.76    0.29
   7   7   4    4.70    0.28
   7   7   4    5.06    0.26
  -8  -7  -4    0.45    0.15
  -8  -7  -4    0.57    0.08
  -8  -7  -4    0.41    0.13
   8   7   4    0.42    0.11
   0  -8  -4    0.78    0.28
   0   8   4    0.61    0.12
   1   8   4   -0.09    0.08
  -2  -8  -4    0.44    0.20
   2   8   4    0.43    0.10
   2   8   4    0.17    0.12
  -3  -8  -4    1.12    0.28
   3   8   4    0.65    0.10
   3   8   4    0.67    0.12
  -4  -8  -4    0.01    0.09
  -4  -8  -4    0.29    0.16
   4   8   4    0.02    0.09
   4   8   4    0.02    0.07
  -5  -8  -4    3.49    0.26
   5   8   4    3.37    0.24
   5   8   4    3.22    0.25
  -6  -8  -4    1.16    0.19
  -6  -8  -4    1.33    0.23
   6   8   4    1.24    0.21
   6   8   4    1.05    0.14
  -7  -8  -4   -0.10    0.11
  -7  -8  -4   -0.09    0.09
   7   8   4    0.00    0.10
  -3  -9  -4    0.24    0.23
   3   9   4   -0.05    0.12
   3   9   4    0.06    0.09
  -4  -9  -4    0.26    0.20
   4   9   4   -0.01    0.08
   4   9   4   -0.07    0.11
  -5  -9  -4    0.13    0.17
   5   9   4   -0.11    0.08
   4   5  -5    2.49    0.25
  -4  -5   5    1.99    0.21
  -4  -5   5    1.81    0.20
  -4  -5   5    1.83    0.15
   3   5  -5    0.13    0.11
  -3  -5   5    0.08    0.09
  -3  -5   5    0.09    0.08
  -3  -5   5    0.08    0.07
   2   5  -5    1.02    0.15
  -2  -5   5    1.00    0.12
  -2  -5   5    0.73    0.11
  -2  -5   5    0.83    0.12
   1   5  -5    2.23    0.23
   1   5  -5    2.50    0.24
  -1  -5   5    2.14    0.14
  -1  -5   5    2.29    0.19
  -1  -5   5    2.15    0.19
   0   5  -5    1.56    0.22
   0   5  -5    1.26    0.21
   0  -5   5    1.30    0.16
   0  -5   5    1.03    0.12
   0  -5   5    1.05    0.13
  -1   5  -5    4.40    0.28
  -1   5  -5    4.64    0.27
   1  -5   5    4.31    0.23
   1  -5   5    4.30    0.24
   1  -5   5    4.50    0.19
   5   4  -5    0.26    0.09
  -5  -4   5    0.09    0.08
  -5  -4   5    0.13    0.07
  -5  -4   5    0.01    0.05
  -5  -4   5   -0.02    0.10
  -5  -4   5    0.07    0.06
   4   4  -5    0.23    0.11
  -4  -4   5    0.39    0.10
  -4  -4   5    0.28    0.09
  -4  -4   5    0.35    0.07
  -4  -4   5    0.39    0.06
  -4  -4   5    0.45    0.08
   3   4  -5    0.07    0.09
  -3  -4   5   -0.01    0.04
  -3  -4   5   -0.02    0.08
  -3  -4   5    0.07    0.05
   2   4  -5    0.18    0.09
  -2  -4   5    0.09    0.05
  -2  -4   5    0.04    0.07
  -2  -4   5    0.01    0.07
  -2  -4   5    0.03    0.04
   1   4  -5    0.20    0.09
   1   4  -5    0.26    0.10
   1   4  -5    0.07    0.09
  -1  -4   5    0.04    0.07
  -1  -4   5    0.12    0.05
  -1  -4   5    0.00    0.08
   0   4  -5    2.34    0.20
   0   4  -5    2.82    0.22
   0   4  -5    2.29    0.19
   0  -4   5    2.32    0.16
   0  -4   5    2.22    0.13
   0  -4   5    2.22    0.17
  -1   4  -5    1.72    0.19
  -1   4  -5    1.61    0.19
  -1   4  -5    1.27    0.18
   1  -4   5    1.29    0.14
   1  -4   5    1.20    0.09
   1  -4   5    1.06    0.12
   1  -4   5    1.35    0.11
  -2   4  -5    0.73    0.13
  -2   4  -5    1.15    0.19
   2  -4   5    0.75    0.11
   2  -4   5    0.83    0.10
   2  -4   5    0.61    0.11
  -3   4  -5    1.31    0.20
  -3   4  -5    0.96    0.15
   3  -4   5    0.82    0.07
   3  -4   5    0.69    0.12
   3  -4   5    0.88    0.11
   3  -4   5    0.73    0.11
   6   3  -5   -0.11    0.09
  -6  -3   5   -0.03    0.06
  -6  -3   5   -0.15    0.11
  -6  -3   5    0.00    0.07
   5   3  -5    0.18    0.10
  -5  -3   5    0.11    0.06
  -5  -3   5    0.08    0.08
  -5  -3   5    0.21    0.07
  -5  -3   5    0.13    0.11
   4   3  -5    1.26    0.23
  -4  -3   5    1.16    0.17
  -4  -3   5    1.50    0.16
  -4  -3   5    1.43    0.12
  -4  -3   5    1.47    0.12
  -4  -3   5    1.47    0.11
   3   3  -5    0.11    0.09
  -3  -3   5    0.05    0.05
  -3  -3   5    0.04    0.08
  -3  -3   5    0.06    0.07
  -3  -3   5    0.03    0.06
  -3  -3   5    0.13    0.05
   2   3  -5    4.56    0.25
   2   3  -5    4.67    0.26
  -2  -3   5    4.42    0.17
  -2  -3   5    4.28    0.21
  -2  -3   5    4.59    0.21
  -2  -3   5    4.61    0.17
  -2  -3   5    4.71    0.15
   1   3  -5    0.27    0.09
   1   3  -5    0.29    0.09
  -1  -3   5    0.17    0.05
  -1  -3   5    0.26    0.05
  -1  -3   5    0.19    0.07
  -1  -3   5    0.24    0.07
   0   3  -5    0.15    0.08
   0   3  -5    0.13    0.08
   0   3  -5    0.14    0.09
   0  -3   5    0.06    0.04
   0  -3   5    0.09    0.04
   0  -3   5    0.10    0.07
   0  -3   5    0.12    0.07
  -1   3  -5    1.29    0.15
  -1   3  -5    1.31    0.17
  -1   3  -5    1.56    0.18
   1  -3   5    1.23    0.13
   1  -3   5    1.32    0.15
   1  -3   5    1.36    0.09
   1  -3   5    1.25    0.10
  -2   3  -5    2.39    0.19
  -2   3  -5    2.01    0.17
  -2   3  -5    2.20    0.19
  -2   3  -5    2.25    0.19
   2  -3   5    1.98    0.17
   2  -3   5    2.18    0.12
   2  -3   5    2.15    0.15
   2  -3   5    2.20    0.11
  -3   3  -5    0.40    0.10
  -3   3  -5    0.52    0.11
  -3   3  -5    0.45    0.10
   3  -3   5    0.37    0.06
   3  -3   5    0.40    0.08
   3  -3   5    0.45    0.07
   3  -3   5    0.28    0.09
   3  -3   5    0.31    0.07
  -4   3  -5    0.39    0.11
  -4   3  -5    0.43    0.11
   4  -3   5    0.22    0.06
   4  -3   5    0.27    0.08
   4  -3   5    0.13    0.08
   4  -3   5    0.09    0.09
   4  -3   5    0.17    0.06
   6   2  -5    0.12    0.12
  -6  -2   5    0.41    0.09
  -6  -2   5    0.25    0.07
  -6  -2   5    0.37    0.13
   5   2  -5   -0.12    0.10
   5   2  -5    0.21    0.15
  -5  -2   5    0.02    0.05
  -5  -2   5    0.00    0.10
  -5  -2   5    0.07    0.07
  -4  -2   5   14.63    0.56
  -4  -2   5   15.22    0.45
  -4  -2   5   15.36    0.38
  -4  -2   5   13.24    0.46
  -4  -2   5   15.69    0.40
   3   2  -5   14.21    0.42
   3   2  -5   14.04    0.47
  -3  -2   5   13.90    0.39
  -3  -2   5   13.85    0.42
  -3  -2   5   13.90    0.35
  -3  -2   5   13.83    0.37
  -3  -2   5   13.17    0.41
  -3  -2   5   13.37    0.37
   2   2  -5    4.23    0.24
   2   2  -5    4.26    0.22
  -2  -2   5    4.10    0.14
  -2  -2   5    4.10    0.16
  -2  -2   5    3.98    0.19
  -2  -2   5    4.22    0.19
  -2  -2   5    4.16    0.16
   1   2  -5    7.43    0.31
   1   2  -5    7.53    0.29
  -1  -2   5    7.52    0.21
  -1  -2   5    7.31    0.22
  -1  -2   5    7.65    0.22
  -1  -2   5    7.77    0.26
  -1  -2   5    7.43    0.26
   0   2  -5    1.20    0.17
   0   2  -5    1.17    0.13
   0   2  -5    1.11    0.15
   0  -2   5    1.14    0.08
   0  -2   5    1.08    0.13
   0  -2   5    1.09    0.10
   0  -2   5    0.97    0.12
   0  -2   5    1.07    0.09
  -1   2  -5   19.90    0.55
  -1   2  -5   19.76    0.52
  -1   2  -5   18.73    0.57
  -1   2  -5   18.71    0.55
   1  -2   5   19.88    0.49
   1  -2   5   20.11    0.48
   1  -2   5   19.91    0.52
   1  -2   5   19.80    0.47
   1  -2   5   20.91    0.52
  -2   2  -5    0.98    0.17
  -2   2  -5    1.31    0.16
  -2   2  -5    1.15    0.13
  -2   2  -5    1.37    0.17
   2  -2   5    1.09    0.10
   2  -2   5    1.05    0.09
   2  -2   5    1.00    0.13
   2  -2   5    1.08    0.11
   2  -2   5    1.21    0.12
  -3   2  -5    2.83    0.23
  -3   2  -5    3.09    0.21
  -3   2  -5    3.17    0.22
  -3   2  -5    2.87    0.24
   3  -2   5    2.92    0.16
   3  -2   5    2.82    0.14
   3  -2   5    2.97    0.18
   3  -2   5    2.88    0.12
   3  -2   5    2.97    0.15
  -4   2  -5   -0.12    0.09
  -4   2  -5    0.14    0.09
   4  -2   5    0.06    0.05
   4  -2   5    0.06    0.06
   4  -2   5    0.07    0.06
   4  -2   5    0.02    0.05
   4  -2   5   -0.02    0.07
  -5   2  -5    0.67    0.15
   5  -2   5    0.94    0.10
   5  -2   5    0.61    0.11
   5  -2   5    0.83    0.10
   6   1  -5    0.53    0.10
  -6  -1   5    0.55    0.08
  -6  -1   5    0.43    0.13
  -6  -1   5    0.57    0.09
   5   1  -5    0.89    0.10
  -5  -1   5    1.18    0.13
  -5  -1   5    0.75    0.13
  -5  -1   5    0.80    0.08
   4   1  -5    3.75    0.16
   4   1  -5    3.84    0.30
  -4  -1   5    3.39    0.18
  -4  -1   5    3.56    0.21
  -4  -1   5    3.52    0.15
  -4  -1   5    3.81    0.16
   3   1  -5    0.29    0.05
   3   1  -5    0.23    0.09
  -3  -1   5    0.25    0.06
  -3  -1   5    0.23    0.05
  -3  -1   5    0.19    0.10
  -3  -1   5    0.13    0.08
  -3  -1   5    0.18    0.07
   2   1  -5    2.87    0.12
   2   1  -5    2.81    0.17
   2   1  -5    2.87    0.22
  -2  -1   5    2.66    0.11
  -2  -1   5    2.74    0.13
  -2  -1   5    2.80    0.16
  -2  -1   5    2.80    0.13
  -2  -1   5    2.62    0.16
   1   1  -5    1.07    0.08
   1   1  -5    0.92    0.19
   1   1  -5    0.95    0.16
  -1  -1   5    1.15    0.12
  -1  -1   5    0.95    0.10
  -1  -1   5    1.04    0.08
  -1  -1   5    1.07    0.09
  -1  -1   5    1.14    0.13
   0   1  -5    1.31    0.18
   0   1  -5    1.11    0.19
   0   1  -5    1.38    0.08
   0  -1   5    1.43    0.09
   0  -1   5    1.39    0.10
   0  -1   5    1.48    0.12
   0  -1   5    1.30    0.08
   0  -1   5    1.37    0.13
  -1   1  -5    3.00    0.11
  -1   1  -5    2.62    0.23
  -1   1  -5    2.75    0.18
  -1   1  -5    2.64    0.14
  -1   1  -5    2.77    0.20
   1  -1   5    2.77    0.11
   1  -1   5    3.09    0.13
   1  -1   5    2.86    0.14
   1  -1   5    2.93    0.13
   1  -1   5    2.92    0.15
  -2   1  -5    0.03    0.07
  -2   1  -5    0.00    0.05
  -2   1  -5    0.03    0.08
  -2   1  -5    0.00    0.09
   2  -1   5    0.06    0.04
   2  -1   5    0.01    0.04
   2  -1   5   -0.01    0.05
   2  -1   5    0.06    0.06
   2  -1   5    0.01    0.05
  -3   1  -5    0.26    0.09
  -3   1  -5    0.26    0.10
   3  -1   5    0.22    0.07
   3  -1   5    0.22    0.06
   3  -1   5    0.27    0.05
   3  -1   5    0.29    0.06
   3  -1   5    0.28    0.05
  -4   1  -5    0.09    0.09
  -4   1  -5   -0.01    0.08
   4  -1   5   -0.03    0.05
   4  -1   5    0.08    0.06
   4  -1   5    0.08    0.05
   4  -1   5    0.04    0.04
   4  -1   5   -0.06    0.07
  -5   1  -5    2.48    0.22
   5  -1   5    2.46    0.15
   5  -1   5    2.44    0.13
   5  -1   5    2.01    0.17
  -6   1  -5    1.36    0.24
   6  -1   5    0.82    0.10
   6  -1   5    0.85    0.09
   6   0  -5    0.14    0.10
   6   0  -5    0.58    0.21
   6   0  -5    0.25    0.08
  -6   0   5    0.33    0.07
  -6   0   5    0.32    0.08
  -6   0   5    0.26    0.13
   5   0  -5   -0.03    0.05
   5   0  -5    0.09    0.16
   5   0  -5   -0.12    0.07
  -5   0   5    0.09    0.06
  -5   0   5   -0.09    0.05
  -5   0   5   -0.01    0.10
   4   0  -5    0.41    0.17
   4   0  -5    0.38    0.06
   4   0  -5    0.28    0.08
  -4   0   5    0.25    0.06
  -4   0   5    0.25    0.07
  -4   0   5    0.21    0.10
  -4   0   5    0.30    0.08
   3   0  -5    4.73    0.17
   3   0  -5    4.58    0.16
   3   0  -5    4.89    0.23
   3   0  -5    4.54    0.33
  -3   0   5    4.57    0.19
  -3   0   5    4.43    0.15
  -3   0   5    4.27    0.21
  -3   0   5    4.46    0.16
   2   0  -5    3.96    0.24
   2   0  -5    4.28    0.14
   2   0  -5    4.16    0.16
  -2   0   5    4.15    0.14
  -2   0   5    4.11    0.15
  -2   0   5    4.18    0.18
  -2   0   5    4.08    0.19
   1   0  -5   18.62    0.45
   1   0  -5   18.71    0.46
   1   0  -5   18.41    0.55
   1   0  -5   18.85    0.50
  -1   0   5   18.88    0.45
  -1   0   5   18.77    0.46
  -1   0   5   18.31    0.48
  -1   0   5   18.78    0.47
  -1   0   5   19.35    0.49
   0   0  -5    0.77    0.09
   0   0  -5    0.82    0.12
   0   0  -5    0.77    0.13
   0   0  -5    0.86    0.07
   0   0  -5    1.02    0.17
   0   0   5    0.77    0.09
   0   0   5    0.81    0.08
   0   0   5    0.83    0.07
   0   0   5    0.98    0.12
   0   0   5    1.11    0.11
  -1   0  -5    5.16    0.16
  -1   0  -5    4.89    0.27
  -1   0  -5    5.32    0.22
   1   0   5    5.11    0.17
   1   0   5    5.43    0.18
   1   0   5    5.33    0.19
   1   0   5    4.98    0.17
   1   0   5    5.09    0.16
  -2   0  -5    0.85    0.14
  -2   0  -5    0.88    0.09
  -2   0  -5    0.68    0.10
  -2   0  -5    1.02    0.08
   2   0   5    1.11    0.10
   2   0   5    0.98    0.08
   2   0   5    1.04    0.12
   2   0   5    0.96    0.09
   2   0   5    0.99    0.10
  -3   0  -5   70.97    1.64
  -3   0  -5   73.02    1.64
  -3   0  -5   73.40    1.76
  -3   0  -5   71.90    1.72
   3   0   5   72.66    1.65
   3   0   5   73.08    1.66
   3   0   5   75.39    1.66
   3   0   5   70.51    1.64
   3   0   5   74.33    1.67
  -4   0  -5   26.07    0.73
  -4   0  -5   25.51    0.70
  -4   0  -5   24.24    0.61
  -4   0  -5   25.85    0.61
   4   0   5   25.44    0.61
   4   0   5   25.93    0.64
   4   0   5   26.37    0.62
  -5   0  -5    0.00    0.11
  -5   0  -5    0.05    0.05
  -5   0  -5    0.04    0.05
  -5   0  -5   -0.01    0.08
   5   0   5   -0.08    0.07
   5   0   5    0.02    0.06
   5   0   5   -0.02    0.05
  -6   0  -5    6.00    0.31
  -6   0  -5    5.41    0.20
   6   0   5    6.11    0.22
   6   0   5    5.80    0.20
  -7   0  -5    1.55    0.26
  -7   0  -5    1.28    0.13
   7   0   5    1.20    0.16
   7   0   5    1.03    0.10
   6  -1  -5    0.66    0.11
   6  -1  -5    0.80    0.10
   6  -1  -5    0.87    0.26
  -6   1   5    0.79    0.10
  -6   1   5    0.74    0.14
   5  -1  -5    0.35    0.20
   5  -1  -5    0.25    0.08
   5  -1  -5    0.24    0.07
  -5   1   5    0.30    0.07
  -5   1   5    0.20    0.07
  -5   1   5    0.31    0.11
   4  -1  -5    2.96    0.35
   4  -1  -5    3.07    0.16
   4  -1  -5    3.14    0.14
  -4   1   5    3.02    0.20
  -4   1   5    3.11    0.17
  -4   1   5    3.00    0.15
  -4   1   5    2.95    0.14
   3  -1  -5    0.75    0.08
   3  -1  -5    0.65    0.19
   3  -1  -5    0.73    0.07
  -3   1   5    0.68    0.07
  -3   1   5    0.67    0.08
  -3   1   5    0.71    0.07
  -3   1   5    0.70    0.10
   2  -1  -5    0.06    0.04
   2  -1  -5    0.07    0.16
   2  -1  -5    0.02    0.06
   2  -1  -5    0.02    0.08
  -2   1   5    0.03    0.04
  -2   1   5    0.04    0.05
  -2   1   5    0.01    0.07
  -2   1   5    0.02    0.07
   1  -1  -5    9.08    0.24
   1  -1  -5    8.86    0.27
   1  -1  -5    8.85    0.34
   1  -1  -5    9.37    0.39
   1  -1  -5    9.23    0.25
  -1   1   5    9.22    0.24
  -1   1   5    9.04    0.28
  -1   1   5    9.41    0.25
  -1   1   5    9.41    0.28
   0  -1  -5    6.11    0.22
   0  -1  -5    6.80    0.31
   0  -1  -5    7.31    0.21
   0  -1  -5    7.05    0.20
   0  -1  -5    7.32    0.19
   0   1   5    7.14    0.20
   0   1   5    7.57    0.23
   0   1   5    7.41    0.19
   0   1   5    7.03    0.23
  -1  -1  -5    3.30    0.25
  -1  -1  -5    2.94    0.17
  -1  -1  -5    3.32    0.12
  -1  -1  -5    3.27    0.13
   1   1   5    3.32    0.13
   1   1   5    3.24    0.12
   1   1   5    3.47    0.14
   1   1   5    3.36    0.15
   1   1   5    3.36    0.12
  -2  -1  -5    7.06    0.22
  -2  -1  -5    6.92    0.26
  -2  -1  -5    7.20    0.21
  -2  -1  -5    7.36    0.33
  -2  -1  -5    7.29    0.20
   2   1   5    7.07    0.20
   2   1   5    7.24    0.23
   2   1   5    7.11    0.20
   2   1   5    7.33    0.24
  -3  -1  -5    0.00    0.08
  -3  -1  -5    0.11    0.11
  -3  -1  -5   -0.01    0.05
  -3  -1  -5    0.02    0.04
   3   1   5    0.02    0.04
   3   1   5    0.00    0.06
   3   1   5    0.03    0.05
  -4  -1  -5    0.04    0.04
  -4  -1  -5    0.07    0.11
  -4  -1  -5    0.00    0.08
  -4  -1  -5    0.08    0.05
   4   1   5    0.06    0.06
   4   1   5   -0.02    0.04
   4   1   5    0.03    0.06
  -5  -1  -5    1.48    0.24
  -5  -1  -5    1.83    0.11
  -5  -1  -5    1.74    0.12
  -5  -1  -5    1.81    0.21
   5   1   5    1.73    0.13
   5   1   5    1.83    0.11
  -6  -1  -5    0.00    0.05
  -6  -1  -5   -0.26    0.16
  -6  -1  -5    0.06    0.06
  -6  -1  -5   -0.05    0.09
   6   1   5   -0.01    0.07
   6   1   5   -0.03    0.05
  -7  -1  -5    0.53    0.07
  -7  -1  -5    0.56    0.14
  -7  -1  -5    0.58    0.09
   7   1   5    0.61    0.10
   7   1   5    0.66    0.08
   5  -2  -5    0.76    0.10
   5  -2  -5    0.80    0.09
   5  -2  -5    0.98    0.27
  -5   2   5    1.00    0.14
  -5   2   5    1.24    0.13
   4  -2  -5    0.56    0.09
   4  -2  -5    0.40    0.22
   4  -2  -5    0.70    0.07
  -4   2   5    0.62    0.08
  -4   2   5    0.62    0.09
  -4   2   5    0.61    0.12
   3  -2  -5    1.05    0.13
   3  -2  -5    0.76    0.21
   3  -2  -5    1.10    0.09
  -3   2   5    1.01    0.15
  -3   2   5    1.07    0.10
  -3   2   5    0.96    0.09
  -3   2   5    1.17    0.14
   2  -2  -5    0.47    0.06
   2  -2  -5    0.47    0.07
   2  -2  -5    0.42    0.05
   2  -2  -5    0.53    0.19
  -2   2   5    0.39    0.09
  -2   2   5    0.42    0.05
  -2   2   5    0.47    0.06
  -2   2   5    0.43    0.08
   1  -2  -5    7.96    0.23
   1  -2  -5    7.55    0.21
   1  -2  -5    8.02    0.38
   1  -2  -5    7.06    0.31
   1  -2  -5    7.93    0.23
  -1   2   5    7.93    0.25
  -1   2   5    7.65    0.22
  -1   2   5    7.68    0.25
  -1   2   5    8.05    0.21
   0  -2  -5    7.65    0.22
   0  -2  -5    8.01    0.34
   0  -2  -5    8.06    0.34
   0  -2  -5    7.71    0.21
   0  -2  -5    7.84    0.22
   0   2   5    8.29    0.24
   0   2   5    7.57    0.24
   0   2   5    8.05    0.21
   0   2   5    8.05    0.22
  -1  -2  -5    9.88    0.26
  -1  -2  -5    9.99    0.37
  -1  -2  -5    9.04    0.29
  -1  -2  -5    9.65    0.25
  -1  -2  -5   10.35    0.26
   1   2   5   10.16    0.25
   1   2   5    9.72    0.29
   1   2   5   10.19    0.28
   1   2   5    9.98    0.25
  -2  -2  -5    4.82    0.28
  -2  -2  -5    4.67    0.14
  -2  -2  -5    4.49    0.21
  -2  -2  -5    4.71    0.16
  -2  -2  -5    4.76    0.16
   2   2   5    4.71    0.14
   2   2   5    4.66    0.20
   2   2   5    4.77    0.17
   2   2   5    4.63    0.15
  -3  -2  -5    7.27    0.20
  -3  -2  -5    7.57    0.34
  -3  -2  -5    7.45    0.22
  -3  -2  -5    7.31    0.29
  -3  -2  -5    7.37    0.22
   3   2   5    7.29    0.21
   3   2   5    7.71    0.21
   3   2   5    7.53    0.23
  -4  -2  -5    6.51    0.20
  -4  -2  -5    7.11    0.34
  -4  -2  -5    6.93    0.31
  -4  -2  -5    6.64    0.21
  -4  -2  -5    6.76    0.21
   4   2   5    6.81    0.20
   4   2   5    6.59    0.21
  -5  -2  -5   16.59    0.43
  -5  -2  -5   16.86    0.56
  -5  -2  -5   16.32    0.42
  -5  -2  -5   17.50    0.53
   5   2   5   16.80    0.43
   5   2   5   16.97    0.42
  -6  -2  -5    6.02    0.19
  -6  -2  -5    6.15    0.32
  -6  -2  -5    5.66    0.35
  -6  -2  -5    5.73    0.20
   6   2   5    5.96    0.21
   6   2   5    5.90    0.20
  -7  -2  -5    0.39    0.08
  -7  -2  -5    0.30    0.06
  -7  -2  -5    0.18    0.13
   7   2   5    0.29    0.08
   7   2   5    0.29    0.07
  -8  -2  -5    2.25    0.31
  -8  -2  -5    2.83    0.15
  -8  -2  -5    2.74    0.18
   8   2   5    2.74    0.16
   8   2   5    3.04    0.19
   5  -3  -5    0.15    0.09
   5  -3  -5    0.11    0.26
  -5   3   5    0.20    0.12
   4  -3  -5   -0.14    0.22
   4  -3  -5    0.02    0.07
   4  -3  -5    0.00    0.06
  -4   3   5    0.15    0.10
   3  -3  -5    1.51    0.12
   3  -3  -5    1.62    0.14
   3  -3  -5    1.46    0.10
   3  -3  -5    1.38    0.35
  -3   3   5    1.49    0.15
  -3   3   5    1.66    0.16
   2  -3  -5    2.95    0.15
   2  -3  -5    2.90    0.12
   2  -3  -5    3.16    0.14
   2  -3  -5    2.73    0.33
  -2   3   5    3.03    0.16
  -2   3   5    3.01    0.17
   1  -3  -5    7.57    0.23
   1  -3  -5    7.67    0.23
   1  -3  -5    7.30    0.21
   1  -3  -5    7.79    0.40
  -1   3   5    7.61    0.25
  -1   3   5    7.95    0.26
   0  -3  -5    1.32    0.10
   0  -3  -5    1.19    0.08
   0  -3  -5    1.44    0.23
   0  -3  -5    1.20    0.09
   0  -3  -5    1.37    0.23
   0   3   5    1.21    0.08
   0   3   5    1.39    0.14
   0   3   5    1.20    0.12
   0   3   5    1.20    0.12
  -1  -3  -5    8.95    0.24
  -1  -3  -5    8.39    0.23
  -1  -3  -5    8.86    0.36
  -1  -3  -5    8.81    0.36
  -1  -3  -5    8.46    0.22
   1   3   5    8.69    0.23
   1   3   5    8.38    0.25
   1   3   5    8.31    0.27
  -2  -3  -5    0.15    0.10
  -2  -3  -5    0.12    0.09
  -2  -3  -5    0.07    0.03
  -2  -3  -5    0.11    0.04
  -2  -3  -5    0.07    0.06
  -2  -3  -5    0.12    0.05
   2   3   5    0.07    0.04
   2   3   5    0.11    0.05
   2   3   5    0.06    0.05
  -3  -3  -5    6.70    0.27
  -3  -3  -5    6.84    0.20
  -3  -3  -5    6.37    0.29
  -3  -3  -5    6.45    0.18
  -3  -3  -5    6.80    0.31
  -3  -3  -5    6.49    0.20
   3   3   5    6.76    0.19
   3   3   5    6.51    0.25
   3   3   5    6.74    0.21
  -4  -3  -5    5.75    0.17
  -4  -3  -5    5.69    0.19
  -4  -3  -5    5.89    0.30
  -4  -3  -5    5.78    0.19
  -4  -3  -5    6.20    0.29
   4   3   5    5.81    0.18
   4   3   5    5.75    0.26
  -5  -3  -5    0.41    0.05
  -5  -3  -5    0.37    0.10
  -5  -3  -5    0.42    0.07
  -5  -3  -5    0.42    0.06
  -5  -3  -5    0.40    0.12
   5   3   5    0.41    0.06
  -6  -3  -5    0.85    0.13
  -6  -3  -5    0.99    0.09
  -6  -3  -5    0.80    0.14
  -6  -3  -5    0.89    0.09
  -7  -3  -5    3.96    0.30
  -7  -3  -5    4.16    0.16
  -7  -3  -5    4.12    0.18
  -7  -3  -5    3.51    0.30
  -8  -3  -5    1.96    0.29
  -8  -3  -5    2.39    0.17
  -8  -3  -5    2.20    0.14
   4  -4  -5    2.14    0.15
   4  -4  -5    2.20    0.16
   4  -4  -5    2.01    0.44
  -4   4   5    2.40    0.20
  -4   4   5    2.44    0.26
   3  -4  -5   14.76    0.39
   3  -4  -5   14.32    0.37
   3  -4  -5   13.77    0.65
   3  -4  -5   14.11    0.39
  -3   4   5   14.53    0.46
  -3   4   5   14.30    0.44
   2  -4  -5   -0.07    0.05
   2  -4  -5    0.00    0.04
   2  -4  -5   -0.08    0.18
   2  -4  -5   -0.02    0.06
  -2   4   5    0.04    0.10
  -2   4   5   -0.02    0.06
  -2   4   5    0.02    0.08
   1  -4  -5    2.26    0.13
   1  -4  -5    2.12    0.10
   1  -4  -5    2.15    0.28
   1  -4  -5    2.24    0.12
  -1   4   5    2.16    0.15
  -1   4   5    2.33    0.19
  -1   4   5    2.35    0.15
  -1   4   5    2.46    0.16
   0  -4  -5    1.78    0.26
   0  -4  -5    1.42    0.08
   0  -4  -5    1.44    0.10
   0   4   5    1.51    0.12
   0   4   5    1.62    0.17
   0   4   5    1.37    0.13
  -1  -4  -5   10.11    0.27
  -1  -4  -5   10.66    0.39
  -1  -4  -5    9.97    0.41
  -1  -4  -5   10.07    0.25
   1   4   5    9.50    0.29
   1   4   5    9.94    0.32
  -2  -4  -5    7.78    0.32
  -2  -4  -5    7.12    0.19
  -2  -4  -5    7.34    0.21
  -2  -4  -5    7.20    0.33
   2   4   5    7.46    0.26
   2   4   5    7.14    0.22
  -3  -4  -5    9.14    0.37
  -3  -4  -5    9.51    0.26
  -3  -4  -5    9.49    0.32
  -3  -4  -5    9.68    0.37
  -3  -4  -5    9.72    0.24
   3   4   5    9.76    0.32
   3   4   5    9.43    0.27
   3   4   5    9.65    0.31
  -4  -4  -5    0.12    0.09
  -4  -4  -5    0.05    0.04
  -4  -4  -5    0.08    0.04
  -4  -4  -5    0.10    0.09
   4   4   5    0.03    0.05
  -5  -4  -5    0.46    0.11
  -5  -4  -5    0.46    0.11
  -5  -4  -5    0.57    0.06
  -5  -4  -5    0.71    0.08
  -5  -4  -5    0.69    0.07
   5   4   5    0.42    0.07
  -6  -4  -5    4.49    0.16
  -6  -4  -5    4.48    0.17
  -6  -4  -5    4.81    0.18
  -6  -4  -5    4.33    0.28
  -6  -4  -5    4.78    0.29
   6   4   5    4.21    0.25
  -7  -4  -5    3.61    0.29
  -7  -4  -5    4.31    0.30
  -7  -4  -5    4.47    0.18
  -7  -4  -5    3.91    0.16
   7   4   5    3.87    0.26
  -8  -4  -5    0.06    0.13
  -8  -4  -5    0.39    0.09
  -8  -4  -5    0.25    0.06
  -8  -4  -5    0.08    0.14
   8   4   5   -0.01    0.09
   3  -5  -5   -0.26    0.24
   3  -5  -5    0.01    0.06
  -3   5   5    0.29    0.12
  -3   5   5    0.16    0.09
   2  -5  -5   -0.04    0.05
   2  -5  -5    0.00    0.05
  -2   5   5   -0.10    0.07
  -2   5   5    0.03    0.07
  -2   5   5    0.11    0.10
   1  -5  -5    0.41    0.06
   1  -5  -5    0.60    0.06
   1  -5  -5    0.35    0.20
  -1   5   5    0.26    0.08
  -1   5   5    0.49    0.08
   0  -5  -5    0.00    0.04
   0  -5  -5   -0.06    0.14
   0   5   5    0.04    0.06
   0   5   5    0.02    0.06
  -1  -5  -5    0.02    0.04
  -1  -5  -5   -0.01    0.12
  -1  -5  -5   -0.13    0.09
   1   5   5    0.00    0.05
   1   5   5   -0.07    0.05
  -2  -5  -5    1.58    0.21
  -2  -5  -5    1.42    0.21
  -2  -5  -5    1.40    0.09
   2   5   5    1.53    0.18
   2   5   5    1.45    0.12
   2   5   5    1.46    0.17
  -3  -5  -5    1.04    0.19
  -3  -5  -5    0.91    0.19
  -3  -5  -5    0.99    0.08
   3   5   5    1.04    0.10
   3   5   5    0.60    0.09
  -4  -5  -5    8.90    0.24
  -4  -5  -5    8.79    0.31
  -4  -5  -5    9.05    0.36
  -4  -5  -5    9.01    0.23
   4   5   5    8.73    0.31
   4   5   5    7.92    0.30
  -5  -5  -5    1.25    0.20
  -5  -5  -5    1.44    0.19
  -5  -5  -5    1.72    0.09
  -5  -5  -5    1.49    0.10
   5   5   5    1.40    0.17
  -6  -5  -5    1.11    0.10
  -6  -5  -5    1.36    0.12
  -6  -5  -5    1.24    0.20
  -6  -5  -5    1.23    0.09
  -6  -5  -5    1.06    0.20
   6   5   5    1.12    0.18
  -7  -5  -5    0.18    0.06
  -7  -5  -5    0.04    0.11
  -7  -5  -5    0.32    0.07
  -7  -5  -5    0.05    0.11
  -7  -5  -5    0.17    0.06
   7   5   5    0.13    0.07
  -8  -5  -5    2.45    0.29
  -8  -5  -5    2.33    0.29
  -8  -5  -5    2.63    0.16
  -8  -5  -5    3.07    0.14
  -8  -5  -5    3.18    0.18
   8   5   5    2.82    0.24
   2  -6  -5   -0.23    0.23
   2  -6  -5    0.10    0.06
  -2   6   5   -0.01    0.09
   1  -6  -5    3.72    0.42
   1  -6  -5    4.08    0.16
  -1   6   5    4.22    0.27
   0  -6  -5    0.66    0.20
   0   6   5    0.50    0.09
  -1  -6  -5    2.00    0.29
   1   6   5    2.02    0.21
  -2  -6  -5    5.44    0.34
  -2  -6  -5    5.57    0.29
   2   6   5    5.43    0.26
   2   6   5    4.94    0.26
  -3  -6  -5    8.58    0.35
  -3  -6  -5    8.30    0.40
   3   6   5    8.02    0.31
   3   6   5    7.54    0.30
  -4  -6  -5   22.81    0.72
  -4  -6  -5   23.73    0.68
   4   6   5   22.72    0.62
   4   6   5   22.03    0.62
  -5  -6  -5    0.79    0.10
  -5  -6  -5    1.18    0.17
  -5  -6  -5    1.29    0.20
   5   6   5    1.10    0.17
   5   6   5    1.31    0.18
  -6  -6  -5    0.48    0.06
  -6  -6  -5    0.38    0.10
  -6  -6  -5    0.49    0.13
   6   6   5    0.37    0.09
   6   6   5    0.36    0.07
  -7  -6  -5    0.06    0.05
  -7  -6  -5    0.13    0.06
  -7  -6  -5    0.05    0.11
  -7  -6  -5    0.03    0.10
   7   6   5    0.13    0.07
  -8  -6  -5    1.82    0.26
  -8  -6  -5    1.92    0.27
  -8  -6  -5    2.22    0.15
  -8  -6  -5    2.29    0.16
  -8  -6  -5    2.40    0.13
   8   6   5    2.45    0.23
   1  -7  -5   -0.21    0.24
  -1   7   5   -0.03    0.09
   0  -7  -5   -0.17    0.19
   0   7   5   -0.08    0.08
  -1  -7  -5   -0.11    0.16
  -2  -7  -5    1.31    0.29
   2   7   5    0.91    0.12
   2   7   5    0.75    0.10
  -3  -7  -5    0.30    0.16
  -3  -7  -5    0.16    0.10
   3   7   5    0.15    0.09
   3   7   5    0.15    0.07
  -4  -7  -5    3.42    0.30
  -4  -7  -5    3.00    0.24
   4   7   5    2.93    0.22
   4   7   5    2.98    0.23
  -5  -7  -5   -0.02    0.09
   5   7   5    0.06    0.06
   5   7   5   -0.06    0.08
  -6  -7  -5   -0.10    0.10
   6   7   5   -0.12    0.08
   6   7   5    0.01    0.06
  -7  -7  -5   -0.16    0.11
  -7  -7  -5    0.08    0.05
  -7  -7  -5   -0.07    0.10
   7   7   5    0.10    0.07
   7   7   5   -0.13    0.09
  -8  -7  -5   -0.10    0.12
  -8  -7  -5    0.09    0.06
  -8  -7  -5   -0.06    0.11
   8   7   5    0.05    0.07
   8   7   5    0.10    0.10
   0  -8  -5    0.23    0.26
   0   8   5    0.23    0.11
  -1  -8  -5   -0.19    0.21
   1   8   5   -0.13    0.08
  -2  -8  -5    0.21    0.20
   2   8   5    0.12    0.09
  -3  -8  -5   -0.06    0.16
   3   8   5   -0.07    0.08
  -4  -8  -5    0.50    0.20
  -4  -8  -5    0.29    0.12
   4   8   5    0.12    0.11
   4   8   5    0.25    0.09
  -5  -8  -5    0.38    0.13
  -5  -8  -5    0.64    0.19
   5   8   5    0.34    0.09
   5   8   5    0.23    0.11
  -6  -8  -5    5.44    0.34
   6   8   5    5.08    0.31
   6   8   5    5.49    0.30
  -7  -8  -5    0.57    0.16
  -7  -8  -5    0.48    0.13
   7   8   5    0.47    0.09
   7   8   5    0.47    0.12
   4   9   5    0.25    0.13
   4   9   5    0.45    0.11
  -5  -9  -5    0.24    0.14
   3   4  -6    0.74    0.14
  -3  -4   6    0.56    0.07
  -3  -4   6    0.54    0.10
  -3  -4   6    0.42    0.11
  -3  -4   6    0.51    0.11
  -3  -4   6    0.55    0.08
   2   4  -6    1.67    0.22
  -2  -4   6    1.29    0.19
  -2  -4   6    1.34    0.11
  -2  -4   6    1.16    0.13
  -2  -4   6    1.08    0.14
   1   4  -6    1.33    0.22
  -1  -4   6    1.33    0.10
  -1  -4   6    0.97    0.12
  -1  -4   6    0.92    0.12
  -1  -4   6    1.04    0.13
   0   4  -6    2.16    0.21
   0   4  -6    2.64    0.25
   0   4  -6    2.43    0.23
   0  -4   6    2.37    0.15
   0  -4   6    2.26    0.12
   0  -4   6    2.30    0.20
   0  -4   6    2.06    0.18
  -1   4  -6    0.37    0.14
  -1   4  -6    0.47    0.12
   1  -4   6    0.27    0.09
   1  -4   6    0.31    0.07
   1  -4   6    0.35    0.06
   1  -4   6    0.30    0.11
  -4  -3   6    0.05    0.07
  -4  -3   6   -0.19    0.10
  -4  -3   6   -0.04    0.07
  -4  -3   6   -0.09    0.05
   3   3  -6    0.44    0.12
  -3  -3   6    0.35    0.09
  -3  -3   6    0.35    0.08
  -3  -3   6    0.34    0.06
  -3  -3   6    0.29    0.10
  -3  -3   6    0.25    0.07
  -3  -3   6    0.34    0.09
   2   3  -6    0.18    0.11
   2   3  -6    0.22    0.10
  -2  -3   6    0.12    0.06
  -2  -3   6    0.05    0.05
  -2  -3   6    0.13    0.06
  -2  -3   6    0.09    0.08
  -2  -3   6    0.07    0.08
   1   3  -6    1.65    0.20
   1   3  -6    1.87    0.21
  -1  -3   6    1.62    0.11
  -1  -3   6    1.48    0.16
  -1  -3   6    1.82    0.12
  -1  -3   6    1.52    0.12
  -1  -3   6    1.61    0.17
   0   3  -6    1.01    0.19
   0   3  -6    0.46    0.11
   0  -3   6    0.67    0.08
   0  -3   6    0.40    0.09
   0  -3   6    0.57    0.06
   0  -3   6    0.53    0.10
   0  -3   6    0.63    0.07
  -1   3  -6    1.63    0.19
  -1   3  -6    1.10    0.19
   1  -3   6    1.22    0.14
   1  -3   6    1.40    0.12
   1  -3   6    1.42    0.17
   1  -3   6    1.32    0.11
   1  -3   6    1.25    0.11
  -2   3  -6    1.56    0.20
   2  -3   6    1.39    0.13
   2  -3   6    1.24    0.11
   2  -3   6    1.21    0.17
   2  -3   6    1.31    0.12
   2  -3   6    1.28    0.14
  -3   3  -6    1.21    0.20
  -3   3  -6    1.25    0.20
   3  -3   6    1.06    0.11
   3  -3   6    0.96    0.14
   3  -3   6    0.74    0.12
   3  -3   6    0.98    0.12
   3  -3   6    1.07    0.13
   5   2  -6   -0.19    0.11
  -5  -2   6    0.08    0.12
  -5  -2   6    0.06    0.06
  -5  -2   6    0.14    0.08
  -4  -2   6    0.07    0.07
  -4  -2   6    0.06    0.05
  -4  -2   6   -0.03    0.10
   3   2  -6    7.05    0.34
  -3  -2   6    6.43    0.28
  -3  -2   6    6.79    0.23
  -3  -2   6    6.53    0.34
  -3  -2   6    6.88    0.22
  -3  -2   6    6.97    0.26
   2   2  -6    1.63    0.19
   2   2  -6    1.54    0.21
  -2  -2   6    1.11    0.11
  -2  -2   6    1.08    0.10
  -2  -2   6    1.26    0.15
  -2  -2   6    1.01    0.12
  -2  -2   6    1.61    0.16
   1   2  -6    0.16    0.10
   1   2  -6    0.22    0.09
  -1  -2   6    0.08    0.08
  -1  -2   6    0.10    0.05
  -1  -2   6    0.06    0.08
  -1  -2   6    0.07    0.05
  -1  -2   6    0.06    0.06
   0   2  -6    2.45    0.20
   0   2  -6    2.44    0.22
   0  -2   6    2.60    0.13
   0  -2   6    2.66    0.18
   0  -2   6    2.52    0.12
   0  -2   6    2.45    0.13
   0  -2   6    2.43    0.16
  -1   2  -6    4.29    0.26
  -1   2  -6    4.10    0.24
   1  -2   6    4.52    0.20
   1  -2   6    4.57    0.17
   1  -2   6    4.45    0.17
   1  -2   6    4.53    0.16
   1  -2   6    4.96    0.22
  -2   2  -6    3.06    0.21
  -2   2  -6    2.86    0.22
  -2   2  -6    2.55    0.22
   2  -2   6    2.73    0.19
   2  -2   6    2.83    0.14
   2  -2   6    2.79    0.13
   2  -2   6    2.79    0.14
   2  -2   6    2.80    0.16
  -3   2  -6    0.17    0.10
  -3   2  -6    0.36    0.10
  -3   2  -6    0.29    0.09
   3  -2   6    0.19    0.05
   3  -2   6    0.06    0.08
   3  -2   6    0.21    0.07
   3  -2   6    0.13    0.05
   3  -2   6    0.19    0.07
  -4   2  -6    1.28    0.21
  -4   2  -6    0.73    0.14
   4  -2   6    0.82    0.08
   4  -2   6    0.65    0.12
   4  -2   6    0.79    0.10
   5   1  -6    6.41    0.44
  -5  -1   6    6.19    0.24
  -5  -1   6    6.28    0.22
  -5  -1   6    6.44    0.31
  -4  -1   6    5.07    0.18
  -4  -1   6    5.22    0.20
  -4  -1   6    4.91    0.26
  -4  -1   6    4.80    0.25
   3   1  -6    3.73    0.25
   3   1  -6    3.15    0.16
  -3  -1   6    3.35    0.16
  -3  -1   6    3.40    0.19
  -3  -1   6    3.07    0.21
  -3  -1   6    3.21    0.14
   2   1  -6    4.47    0.27
   2   1  -6    4.03    0.17
   2   1  -6    4.46    0.22
  -2  -1   6    4.20    0.17
  -2  -1   6    4.14    0.21
  -2  -1   6    4.17    0.21
  -2  -1   6    4.14    0.15
   1   1  -6    0.23    0.09
   1   1  -6    0.16    0.09
  -1  -1   6    0.10    0.07
  -1  -1   6    0.14    0.06
  -1  -1   6    0.11    0.07
  -1  -1   6    0.22    0.05
  -1  -1   6    0.13    0.05
   0   1  -6   11.83    0.38
   0   1  -6   11.12    0.41
   0  -1   6   11.58    0.35
   0  -1   6   11.52    0.32
   0  -1   6   10.92    0.30
   0  -1   6   11.77    0.31
   0  -1   6   11.72    0.35
  -1   1  -6    1.09    0.19
  -1   1  -6    1.12    0.16
  -1   1  -6    1.12    0.18
   1  -1   6    0.84    0.10
   1  -1   6    1.01    0.12
   1  -1   6    1.03    0.11
   1  -1   6    0.72    0.09
   1  -1   6    0.91    0.09
  -2   1  -6    4.20    0.23
  -2   1  -6    3.83    0.25
  -2   1  -6    3.59    0.24
   2  -1   6    4.05    0.18
   2  -1   6    3.93    0.19
   2  -1   6    3.96    0.16
   2  -1   6    3.87    0.16
   2  -1   6    3.83    0.14
  -3   1  -6    0.18    0.08
  -3   1  -6    0.20    0.10
  -3   1  -6   -0.03    0.10
   3  -1   6    0.07    0.08
   3  -1   6    0.03    0.06
   3  -1   6    0.12    0.05
   3  -1   6    0.10    0.06
   3  -1   6    0.10    0.07
  -4   1  -6    0.93    0.19
  -4   1  -6    0.19    0.13
  -4   1  -6    0.52    0.11
   4  -1   6    0.52    0.08
   4  -1   6    0.48    0.10
   4  -1   6    0.55    0.07
  -5   1  -6    0.38    0.11
   5  -1   6    0.36    0.09
   5  -1   6    0.27    0.10
   5  -1   6    0.35    0.07
   5   0  -6    1.89    0.32
   5   0  -6    1.32    0.16
   5   0  -6    1.40    0.13
  -5   0   6    1.01    0.16
  -5   0   6    1.38    0.12
  -5   0   6    1.36    0.14
   4   0  -6    0.01    0.05
   4   0  -6   -0.15    0.07
   4   0  -6    0.13    0.16
  -4   0   6    0.03    0.06
  -4   0   6   -0.10    0.10
  -4   0   6   -0.04    0.07
  -4   0   6   -0.02    0.05
   3   0  -6    0.81    0.09
   3   0  -6    1.08    0.10
   3   0  -6    1.12    0.18
  -3   0   6    0.75    0.10
  -3   0   6    0.74    0.12
  -3   0   6    0.76    0.08
  -3   0   6    0.96    0.10
   2   0  -6    1.52    0.10
   2   0  -6    1.80    0.20
   2   0  -6    1.19    0.12
  -2   0   6    1.47    0.10
  -2   0   6    1.54    0.11
  -2   0   6    1.40    0.15
  -2   0   6    1.43    0.15
   1   0  -6    2.42    0.17
   1   0  -6    2.37    0.11
   1   0  -6    2.37    0.22
   1   0  -6    2.03    0.13
  -1   0   6    2.23    0.12
  -1   0   6    2.06    0.16
  -1   0   6    2.11    0.16
  -1   0   6    2.26    0.11
   0   0  -6    0.34    0.10
   0   0  -6    0.37    0.05
   0   0  -6    0.32    0.06
   0   0  -6    0.33    0.11
   0   0   6    0.42    0.08
   0   0   6    0.42    0.05
   0   0   6    0.44    0.06
   0   0   6    0.32    0.08
  -1   0  -6    0.18    0.05
  -1   0  -6    0.06    0.09
  -1   0  -6    0.18    0.06
  -1   0  -6    0.03    0.10
  -1   0  -6    0.06    0.07
   1   0   6    0.04    0.07
   1   0   6    0.11    0.06
   1   0   6    0.16    0.04
   1   0   6    0.17    0.06
  -2   0  -6   -0.04    0.10
  -2   0  -6    0.02    0.04
  -2   0  -6   -0.03    0.07
   2   0   6    0.02    0.05
   2   0   6    0.00    0.04
   2   0   6   -0.02    0.05
   2   0   6    0.00    0.06
  -3   0  -6    0.22    0.05
  -3   0  -6    0.17    0.08
  -3   0  -6    0.23    0.06
  -3   0  -6    0.20    0.11
   3   0   6    0.15    0.05
   3   0   6    0.15    0.07
   3   0   6    0.25    0.06
  -4   0  -6   11.38    0.45
  -4   0  -6   11.13    0.32
  -4   0  -6   11.83    0.41
  -4   0  -6   11.75    0.32
   4   0   6   12.12    0.36
   4   0   6   11.48    0.32
   4   0   6   11.82    0.33
  -5   0  -6    2.17    0.27
  -5   0  -6    2.48    0.13
  -5   0  -6    2.91    0.23
   5   0   6    2.41    0.18
   5   0   6    2.68    0.16
   5   0   6    2.60    0.14
  -6   0  -6    0.15    0.11
   6   0   6   -0.10    0.08
   6   0   6    0.02    0.06
   5  -1  -6    0.22    0.21
   5  -1  -6    0.20    0.07
   5  -1  -6    0.14    0.09
  -5   1   6    0.16    0.06
  -5   1   6    0.22    0.12
  -5   1   6    0.27    0.08
   4  -1  -6    1.06    0.11
   4  -1  -6    0.85    0.23
   4  -1  -6    0.93    0.10
  -4   1   6    0.95    0.14
  -4   1   6    0.95    0.12
  -4   1   6    0.83    0.08
  -4   1   6    1.13    0.15
   3  -1  -6    0.55    0.20
   3  -1  -6    0.40    0.09
   3  -1  -6    0.43    0.06
  -3   1   6    0.46    0.09
  -3   1   6    0.41    0.06
  -3   1   6    0.54    0.10
  -3   1   6    0.41    0.07
   2  -1  -6    6.69    0.22
   2  -1  -6    6.78    0.30
   2  -1  -6    6.36    0.39
   2  -1  -6    6.87    0.20
  -2   1   6    6.55    0.25
  -2   1   6    6.75    0.20
  -2   1   6    6.37    0.21
  -2   1   6    6.82    0.24
   1  -1  -6    0.51    0.11
   1  -1  -6    0.52    0.06
   1  -1  -6    0.48    0.07
  -1   1   6    0.43    0.06
  -1   1   6    0.38    0.08
  -1   1   6    0.46    0.06
  -1   1   6    0.41    0.08
   0  -1  -6    6.73    0.33
   0  -1  -6    6.06    0.20
   0  -1  -6    6.36    0.19
   0  -1  -6    6.73    0.28
   0   1   6    6.35    0.23
   0   1   6    6.50    0.19
   0   1   6    6.67    0.23
   0   1   6    6.34    0.20
  -1  -1  -6    2.10    0.17
  -1  -1  -6    2.25    0.13
  -1  -1  -6    2.32    0.11
  -1  -1  -6    2.07    0.26
   1   1   6    2.30    0.11
   1   1   6    2.33    0.15
   1   1   6    2.23    0.12
   1   1   6    2.37    0.14
  -2  -1  -6   60.49    1.45
  -2  -1  -6   60.56    1.52
  -2  -1  -6   61.60    1.39
  -2  -1  -6   60.12    1.39
   2   1   6   61.91    1.40
   2   1   6   61.02    1.39
   2   1   6   60.21    1.42
   2   1   6   63.72    1.41
  -3  -1  -6   23.18    0.58
  -3  -1  -6   24.79    0.66
  -3  -1  -6   24.76    0.58
  -3  -1  -6   23.69    0.71
   3   1   6   24.14    0.58
   3   1   6   23.86    0.59
   3   1   6   24.37    0.61
  -4  -1  -6    0.00    0.04
  -4  -1  -6   -0.06    0.05
  -4  -1  -6    0.07    0.08
  -4  -1  -6    0.10    0.12
   4   1   6   -0.08    0.07
   4   1   6   -0.04    0.05
   4   1   6   -0.06    0.06
  -5  -1  -6    5.71    0.35
  -5  -1  -6    6.44    0.31
  -5  -1  -6    6.04    0.21
  -5  -1  -6    6.27    0.20
   5   1   6    5.93    0.20
   5   1   6    6.49    0.22
   5   1   6    6.13    0.24
  -6  -1  -6    1.20    0.12
  -6  -1  -6    1.27    0.11
  -6  -1  -6    1.20    0.22
   6   1   6    1.01    0.11
   6   1   6    1.34    0.14
  -7  -1  -6    2.41    0.27
  -7  -1  -6    2.26    0.15
  -7  -1  -6    2.39    0.16
   7   1   6    2.14    0.17
   7   1   6    2.34    0.15
   5  -2  -6    1.31    0.13
   5  -2  -6    0.87    0.11
   5  -2  -6    1.61    0.39
  -5   2   6    0.91    0.15
   4  -2  -6   -0.01    0.08
   4  -2  -6   -0.05    0.06
   4  -2  -6    0.10    0.21
  -4   2   6    0.02    0.10
  -4   2   6    0.10    0.08
  -4   2   6    0.07    0.06
   3  -2  -6    0.17    0.08
   3  -2  -6    0.12    0.19
   3  -2  -6    0.15    0.06
  -3   2   6    0.26    0.09
  -3   2   6    0.09    0.09
  -3   2   6    0.23    0.07
  -3   2   6    0.07    0.07
   2  -2  -6    1.77    0.13
   2  -2  -6    1.44    0.32
   2  -2  -6    1.78    0.11
  -2   2   6    1.77    0.12
  -2   2   6    1.67    0.10
  -2   2   6    1.63    0.15
  -2   2   6    1.69    0.16
   1  -2  -6    1.45    0.20
   1  -2  -6    1.09    0.09
   1  -2  -6    1.08    0.11
   1  -2  -6    1.04    0.27
  -1   2   6    1.23    0.09
  -1   2   6    1.18    0.13
  -1   2   6    1.23    0.10
  -1   2   6    1.04    0.14
   0  -2  -6    0.06    0.05
   0  -2  -6    0.05    0.14
   0  -2  -6    0.06    0.12
   0  -2  -6    0.05    0.04
   0  -2  -6    0.11    0.06
   0   2   6    0.10    0.07
   0   2   6    0.02    0.04
   0   2   6    0.06    0.05
   0   2   6    0.02    0.07
  -1  -2  -6    0.22    0.05
  -1  -2  -6    0.23    0.05
  -1  -2  -6    0.19    0.14
   1   2   6    0.22    0.05
   1   2   6    0.23    0.05
   1   2   6    0.24    0.08
  -2  -2  -6    0.39    0.07
  -2  -2  -6    0.36    0.06
  -2  -2  -6    0.33    0.14
  -2  -2  -6    0.24    0.08
  -2  -2  -6    0.36    0.05
   2   2   6    0.40    0.06
   2   2   6    0.23    0.07
   2   2   6    0.24    0.07
   2   2   6    0.44    0.06
  -3  -2  -6    1.16    0.25
  -3  -2  -6    1.05    0.18
  -3  -2  -6    0.85    0.09
  -3  -2  -6    1.12    0.11
   3   2   6    1.08    0.12
   3   2   6    1.05    0.10
   3   2   6    1.03    0.09
   3   2   6    0.72    0.09
  -4  -2  -6    2.76    0.28
  -4  -2  -6    3.35    0.23
  -4  -2  -6    3.11    0.14
  -4  -2  -6    2.90    0.12
   4   2   6    2.91    0.16
   4   2   6    3.11    0.13
   4   2   6    3.15    0.14
  -5  -2  -6    0.94    0.11
  -5  -2  -6    1.01    0.10
  -5  -2  -6    0.70    0.16
  -5  -2  -6    0.78    0.13
   5   2   6    0.97    0.10
   5   2   6    0.89    0.09
  -6  -2  -6    2.77    0.15
  -6  -2  -6    2.81    0.13
  -6  -2  -6    2.75    0.26
  -6  -2  -6    1.93    0.29
   6   2   6    2.78    0.16
   6   2   6    2.72    0.14
  -7  -2  -6    0.07    0.12
  -7  -2  -6    0.27    0.07
  -7  -2  -6    0.29    0.08
   7   2   6    0.23    0.09
   7   2   6    0.20    0.07
   4  -3  -6    0.02    0.24
   4  -3  -6    0.19    0.09
   4  -3  -6    0.20    0.07
  -4   3   6    0.26    0.11
   3  -3  -6    0.08    0.06
   3  -3  -6   -0.08    0.20
   3  -3  -6    0.16    0.08
  -3   3   6    0.14    0.08
  -3   3   6    0.14    0.09
   2  -3  -6    2.34    0.15
   2  -3  -6    2.14    0.11
   2  -3  -6    2.16    0.13
   2  -3  -6    1.92    0.35
  -2   3   6    2.07    0.17
  -2   3   6    2.29    0.16
   1  -3  -6    1.04    0.12
   1  -3  -6    1.05    0.10
   1  -3  -6    0.94    0.09
   1  -3  -6    0.94    0.21
  -1   3   6    0.99    0.13
  -1   3   6    1.05    0.14
   0  -3  -6    1.01    0.09
   0  -3  -6    1.22    0.10
   0  -3  -6    1.15    0.24
   0  -3  -6    0.96    0.24
   0  -3  -6    1.38    0.11
   0   3   6    1.19    0.13
   0   3   6    1.18    0.13
  -1  -3  -6    0.67    0.16
  -1  -3  -6    0.82    0.09
  -1  -3  -6    1.05    0.23
  -1  -3  -6    0.69    0.08
   1   3   6    0.70    0.06
   1   3   6    0.60    0.08
  -2  -3  -6    5.29    0.18
  -2  -3  -6    6.02    0.36
  -2  -3  -6    5.15    0.16
  -2  -3  -6    5.54    0.18
  -2  -3  -6    5.37    0.29
   2   3   6    5.17    0.24
   2   3   6    5.41    0.17
   2   3   6    4.94    0.20
  -3  -3  -6    2.85    0.21
  -3  -3  -6    2.73    0.13
  -3  -3  -6    2.83    0.22
  -3  -3  -6    2.82    0.28
  -3  -3  -6    2.96    0.14
  -3  -3  -6    2.63    0.11
   3   3   6    2.84    0.15
   3   3   6    2.91    0.12
   3   3   6    2.93    0.20
  -4  -3  -6   10.37    0.29
  -4  -3  -6   10.34    0.29
  -4  -3  -6   10.84    0.38
  -4  -3  -6   10.28    0.28
  -4  -3  -6    9.88    0.42
   4   3   6   10.34    0.28
   4   3   6   10.48    0.28
   4   3   6    9.88    0.30
   4   3   6   10.91    0.36
  -5  -3  -6    9.40    0.27
  -5  -3  -6    9.83    0.38
  -5  -3  -6    9.39    0.28
  -5  -3  -6    8.97    0.42
   5   3   6    9.73    0.28
   5   3   6    9.59    0.36
  -6  -3  -6    0.50    0.08
  -6  -3  -6    0.48    0.13
  -6  -3  -6    0.28    0.15
  -6  -3  -6    0.53    0.07
  -7  -3  -6    4.19    0.17
  -7  -3  -6    4.03    0.31
  -7  -3  -6    4.21    0.19
   7   3   6    4.12    0.19
  -8  -3  -6    0.69    0.09
  -8  -3  -6    0.79    0.10
  -8  -3  -6    0.47    0.16
   4  -4  -6    0.45    0.10
   4  -4  -6    0.53    0.08
   4  -4  -6    0.41    0.29
  -4   4   6    0.89    0.14
  -4   4   6    0.71    0.19
   3  -4  -6    2.04    0.16
   3  -4  -6    1.59    0.32
   3  -4  -6    2.08    0.13
   3  -4  -6    2.04    0.15
  -3   4   6    2.37    0.19
   2  -4  -6    5.67    0.21
   2  -4  -6    6.10    0.22
   2  -4  -6    5.44    0.44
   2  -4  -6    5.92    0.19
  -2   4   6    6.03    0.25
  -2   4   6    5.98    0.25
   1  -4  -6    0.15    0.05
   1  -4  -6    0.20    0.07
   1  -4  -6    0.04    0.17
   1  -4  -6    0.27    0.05
  -1   4   6    0.06    0.06
  -1   4   6    0.12    0.07
  -1   4   6    0.17    0.07
   0  -4  -6    5.13    0.18
   0  -4  -6    4.63    0.15
   0  -4  -6    4.97    0.17
   0  -4  -6    4.62    0.34
   0   4   6    4.62    0.20
   0   4   6    4.70    0.19
   0   4   6    4.89    0.22
  -1  -4  -6    0.12    0.13
  -1  -4  -6    0.04    0.05
  -1  -4  -6    0.12    0.04
  -1  -4  -6    0.02    0.13
   1   4   6    0.06    0.05
   1   4   6    0.06    0.06
  -2  -4  -6    5.49    0.17
  -2  -4  -6    6.22    0.35
  -2  -4  -6    6.18    0.19
  -2  -4  -6    5.73    0.32
  -2  -4  -6    5.71    0.19
   2   4   6    5.64    0.20
   2   4   6    5.84    0.24
  -3  -4  -6    1.35    0.10
  -3  -4  -6    1.32    0.24
  -3  -4  -6    1.32    0.09
  -3  -4  -6    1.31    0.20
  -3  -4  -6    1.47    0.12
   3   4   6    1.34    0.12
   3   4   6    1.41    0.17
  -4  -4  -6    0.05    0.09
  -4  -4  -6   -0.05    0.11
  -4  -4  -6    0.03    0.04
  -4  -4  -6    0.02    0.05
  -4  -4  -6    0.00    0.06
  -4  -4  -6   -0.04    0.08
   4   4   6    0.01    0.05
  -5  -4  -6    0.13    0.10
  -5  -4  -6    0.24    0.05
  -5  -4  -6    0.11    0.12
  -5  -4  -6    0.23    0.06
  -5  -4  -6    0.34    0.07
   5   4   6    0.11    0.07
  -6  -4  -6    3.50    0.14
  -6  -4  -6    3.57    0.28
  -6  -4  -6    3.72    0.17
  -6  -4  -6    3.48    0.16
  -6  -4  -6    3.21    0.29
   6   4   6    3.32    0.25
  -7  -4  -6    0.25    0.15
  -7  -4  -6    0.38    0.13
  -7  -4  -6    0.60    0.07
  -7  -4  -6    0.70    0.09
   7   4   6    0.39    0.10
  -8  -4  -6   -0.17    0.13
  -8  -4  -6   -0.09    0.08
  -8  -4  -6   -0.02    0.06
   8   4   6   -0.13    0.09
   3  -5  -6   -0.14    0.28
   3  -5  -6   -0.06    0.06
   3  -5  -6    0.04    0.08
   3  -5  -6   -0.03    0.07
  -3   5   6    0.19    0.09
   2  -5  -6    0.09    0.23
   2  -5  -6    0.36    0.09
   2  -5  -6    0.30    0.07
   2  -5  -6    0.35    0.06
  -2   5   6    0.47    0.10
  -2   5   6    0.14    0.10
   1  -5  -6    0.51    0.06
   1  -5  -6    0.41    0.06
   1  -5  -6    0.35    0.21
  -1   5   6    0.50    0.09
  -1   5   6    0.54    0.09
   0  -5  -6    1.68    0.30
   0  -5  -6    1.95    0.12
   0  -5  -6    1.88    0.10
   0   5   6    1.96    0.20
   0   5   6    1.86    0.15
  -1  -5  -6    2.11    0.10
  -1  -5  -6    1.72    0.27
  -1  -5  -6    1.94    0.11
   1   5   6    1.90    0.14
   1   5   6    2.01    0.19
  -2  -5  -6    4.31    0.30
  -2  -5  -6    4.22    0.14
  -2  -5  -6    4.01    0.15
  -2  -5  -6    3.78    0.30
   2   5   6    4.19    0.22
   2   5   6    3.93    0.17
  -3  -5  -6    0.10    0.05
  -3  -5  -6   -0.01    0.11
  -3  -5  -6    0.07    0.04
  -3  -5  -6    0.10    0.12
   3   5   6   -0.06    0.08
   3   5   6    0.11    0.05
   3   5   6    0.07    0.06
  -4  -5  -6    0.36    0.13
  -4  -5  -6    0.29    0.05
  -4  -5  -6    0.29    0.05
  -4  -5  -6    0.14    0.11
   4   5   6    0.18    0.06
   4   5   6    0.08    0.08
  -5  -5  -6    6.60    0.20
  -5  -5  -6    7.09    0.22
  -5  -5  -6    6.54    0.21
  -5  -5  -6    6.66    0.32
  -5  -5  -6    6.40    0.35
   5   5   6    6.22    0.28
  -6  -5  -6    3.75    0.17
  -6  -5  -6    3.38    0.16
  -6  -5  -6    3.38    0.27
  -6  -5  -6    3.15    0.28
  -6  -5  -6    3.45    0.14
   6   5   6    3.28    0.23
  -7  -5  -6    0.03    0.12
  -7  -5  -6    0.21    0.06
  -7  -5  -6    0.30    0.08
  -7  -5  -6    0.26    0.06
  -7  -5  -6    0.04    0.13
   7   5   6    0.20    0.08
  -8  -5  -6    0.32    0.15
  -8  -5  -6    0.33    0.17
  -8  -5  -6    0.73    0.10
   8   5   6    0.35    0.09
   2  -6  -6   -0.15    0.26
   2  -6  -6    0.11    0.07
  -2   6   6    0.40    0.10
  -2   6   6   -0.07    0.09
   1  -6  -6    0.06    0.06
  -1   6   6   -0.11    0.08
  -1   6   6    0.07    0.12
   0  -6  -6    0.38    0.06
   0  -6  -6    0.16    0.20
   0   6   6    0.16    0.08
  -1  -6  -6    0.05    0.16
  -1  -6  -6    0.18    0.05
   1   6   6    0.13    0.07
  -2  -6  -6    1.41    0.10
  -2  -6  -6    1.13    0.19
  -2  -6  -6    1.20    0.22
   2   6   6    1.40    0.13
   2   6   6    1.46    0.20
  -3  -6  -6    5.01    0.34
  -3  -6  -6    5.18    0.17
  -3  -6  -6    5.43    0.32
   3   6   6    5.33    0.26
   3   6   6    4.58    0.19
   3   6   6    4.37    0.27
  -4  -6  -6    3.80    0.30
  -4  -6  -6    3.73    0.30
  -4  -6  -6    3.68    0.15
   4   6   6    3.71    0.23
   4   6   6    3.37    0.23
  -5  -6  -6    3.37    0.13
  -5  -6  -6    3.25    0.28
  -5  -6  -6    3.50    0.15
   5   6   6    3.35    0.23
   5   6   6    2.97    0.22
  -6  -6  -6   -0.17    0.10
  -6  -6  -6    0.02    0.04
  -6  -6  -6    0.05    0.05
   6   6   6   -0.04    0.08
   6   6   6    0.06    0.07
  -7  -6  -6    3.30    0.18
  -7  -6  -6    2.44    0.28
  -7  -6  -6    3.12    0.15
  -7  -6  -6    2.82    0.30
  -7  -6  -6    3.39    0.14
   7   6   6    3.17    0.25
  -8  -6  -6    0.13    0.06
  -8  -6  -6    0.19    0.08
  -8  -6  -6   -0.04    0.14
  -8  -6  -6   -0.18    0.13
  -8  -6  -6    0.12    0.06
   8   6   6    0.23    0.08
  -1   7   6   -0.10    0.09
   0  -7  -6    0.63    0.25
   0   7   6    0.48    0.11
  -1  -7  -6    1.57    0.28
   1   7   6    1.85    0.25
  -2  -7  -6    2.96    0.35
   2   7   6    2.95    0.25
  -3  -7  -6   10.50    0.46
  -3  -7  -6   10.17    0.49
   3   7   6    9.76    0.38
   3   7   6    8.78    0.37
  -4  -7  -6    0.58    0.15
   4   7   6    0.38    0.11
   4   7   6    0.46    0.08
  -5  -7  -6   -0.13    0.10
  -5  -7  -6    0.10    0.12
   5   7   6   -0.19    0.09
   5   7   6    0.01    0.07
  -6  -7  -6   -0.09    0.11
  -6  -7  -6    0.23    0.06
   6   7   6    0.08    0.08
   6   7   6   -0.06    0.09
  -7  -7  -6    1.20    0.20
  -7  -7  -6    0.93    0.16
   7   7   6    0.99    0.14
  -1  -8  -6   -0.21    0.21
   1   8   6   -0.09    0.10
  -2  -8  -6   -0.20    0.19
   2   8   6    0.00    0.09
  -3  -8  -6    1.56    0.34
   3   8   6    1.76    0.25
  -4  -8  -6   -0.12    0.15
  -4  -8  -6   -0.14    0.11
   4   8   6    0.00    0.08
   4   8   6   -0.22    0.10
  -5  -8  -6   -0.17    0.11
  -5  -8  -6   -0.03    0.16
   5   8   6    0.03    0.08
  -6  -8  -6    0.39    0.16
  -6  -8  -6   -0.05    0.12
   6   8   6    0.16    0.08
   6   8   6   -0.09    0.12
   2   3  -7    0.55    0.14
   2   3  -7    0.43    0.12
  -2  -3   7    0.40    0.07
  -2  -3   7    0.28    0.11
  -2  -3   7    0.35    0.07
  -2  -3   7    0.31    0.11
  -2  -3   7    0.46    0.09
  -1  -3   7    0.67    0.08
  -1  -3   7    0.64    0.09
  -1  -3   7    0.52    0.12
  -1  -3   7    0.60    0.08
  -1  -3   7    0.48    0.11
   0  -3   7    1.25    0.12
   0  -3   7    0.75    0.12
   0  -3   7    0.84    0.13
   0  -3   7    1.14    0.13
   0  -3   7    1.20    0.11
  -1   3  -7    1.25    0.22
   1  -3   7    0.61    0.11
   1  -3   7    0.86    0.08
   1  -3   7    0.94    0.12
   1  -3   7    0.63    0.13
   1  -3   7    0.93    0.10
   3   2  -7    0.18    0.12
  -3  -2   7    0.07    0.06
  -3  -2   7    0.06    0.07
  -3  -2   7    0.06    0.09
  -3  -2   7   -0.06    0.10
   2   2  -7    0.40    0.13
   2   2  -7    0.33    0.11
  -2  -2   7    0.21    0.10
  -2  -2   7    0.25    0.06
  -2  -2   7    0.25    0.08
  -2  -2   7    0.08    0.10
   1   2  -7    0.29    0.12
   1   2  -7    0.34    0.10
  -1  -2   7    0.02    0.08
  -1  -2   7    0.09    0.05
  -1  -2   7   -0.10    0.08
  -1  -2   7    0.13    0.07
   0  -2   7    0.95    0.10
   0  -2   7    0.69    0.08
   0  -2   7    0.83    0.12
   0  -2   7    1.01    0.12
   0  -2   7    0.65    0.11
  -1   2  -7    1.81    0.22
  -1   2  -7    1.55    0.21
   1  -2   7    1.43    0.13
   1  -2   7    1.37    0.12
   1  -2   7    1.37    0.12
   1  -2   7    1.43    0.18
   1  -2   7    1.23    0.15
  -2   2  -7    0.26    0.10
  -2   2  -7    0.37    0.12
  -2   2  -7    0.32    0.12
   2  -2   7    0.08    0.08
   2  -2   7    0.26    0.06
   2  -2   7    0.11    0.10
   2  -2   7    0.25    0.07
  -3   2  -7    3.31    0.25
  -3   2  -7    3.23    0.26
  -3   2  -7    2.76    0.26
   3  -2   7    3.00    0.15
   3  -2   7    2.88    0.17
   3  -2   7    2.85    0.22
   4   1  -7    5.98    0.28
  -4  -1   7    5.31    0.20
  -4  -1   7    5.49    0.23
  -4  -1   7    5.05    0.29
   3   1  -7    2.14    0.25
  -3  -1   7    1.72    0.18
  -3  -1   7    1.20    0.15
  -3  -1   7    1.60    0.13
  -3  -1   7    1.45    0.20
  -2  -1   7    0.83    0.11
  -2  -1   7    0.64    0.11
  -2  -1   7    0.65    0.08
  -2  -1   7    0.74    0.09
   1   1  -7    3.47    0.27
   1   1  -7    3.80    0.23
  -1  -1   7    3.13    0.16
  -1  -1   7    3.06    0.14
  -1  -1   7    3.26    0.20
  -1  -1   7    2.89    0.20
   0   1  -7    4.51    0.28
   0   1  -7    4.64    0.26
   0  -1   7    4.50    0.22
   0  -1   7    4.43    0.16
   0  -1   7    4.66    0.23
   0  -1   7    4.57    0.18
  -1   1  -7    5.37    0.28
  -1   1  -7    4.96    0.29
   1  -1   7    4.90    0.18
   1  -1   7    4.97    0.19
   1  -1   7    5.19    0.23
   1  -1   7    5.18    0.24
  -2   1  -7    0.05    0.10
  -2   1  -7    0.12    0.08
  -2   1  -7    0.16    0.10
   2  -1   7   -0.05    0.06
   2  -1   7    0.01    0.05
   2  -1   7   -0.04    0.07
   2  -1   7   -0.04    0.08
  -3   1  -7    0.81    0.15
   3  -1   7    0.79    0.12
   3  -1   7    0.97    0.10
   3  -1   7    1.01    0.13
  -4   1  -7    3.21    0.25
  -4   1  -7    2.70    0.26
   4  -1   7    2.45    0.21
   4  -1   7    2.66    0.14
   4  -1   7    2.73    0.17
   4   0  -7    1.47    0.16
   4   0  -7    1.92    0.15
  -4   0   7    1.80    0.18
  -4   0   7    1.44    0.22
  -4   0   7    1.77    0.15
  -4   0   7    1.70    0.13
   3   0  -7    1.34    0.14
   3   0  -7    1.46    0.12
  -3   0   7    1.51    0.14
  -3   0   7    1.55    0.12
  -3   0   7    1.06    0.14
  -3   0   7    1.78    0.17
   2   0  -7   -0.02    0.05
   2   0  -7   -0.09    0.07
   2   0  -7    0.20    0.11
  -2   0   7   -0.10    0.08
  -2   0   7    0.02    0.08
  -2   0   7   -0.04    0.06
  -2   0   7   -0.01    0.05
   1   0  -7    3.78    0.27
   1   0  -7    3.42    0.17
   1   0  -7    3.57    0.15
  -1   0   7    3.53    0.16
  -1   0   7    2.89    0.19
  -1   0   7    3.54    0.14
  -1   0   7    3.42    0.20
   0   0  -7    0.32    0.11
   0   0  -7    0.28    0.06
   0   0  -7    0.30    0.12
   0   0  -7    0.29    0.07
   0   0   7    0.21    0.06
   0   0   7    0.14    0.08
   0   0   7    0.16    0.05
   0   0   7    0.18    0.09
  -1   0  -7    4.12    0.22
  -1   0  -7    3.91    0.15
  -1   0  -7    3.64    0.16
  -1   0  -7    3.92    0.28
  -1   0  -7    3.83    0.26
   1   0   7    3.78    0.16
   1   0   7    4.08    0.19
   1   0   7    3.94    0.21
   1   0   7    3.76    0.15
  -2   0  -7    0.25    0.07
  -2   0  -7    0.35    0.12
  -2   0  -7    0.32    0.06
  -2   0  -7    0.06    0.12
  -2   0  -7    0.31    0.09
   2   0   7    0.23    0.09
   2   0   7    0.21    0.06
   2   0   7    0.28    0.07
  -3   0  -7    0.36    0.10
  -3   0  -7    0.29    0.12
   3   0   7    0.29    0.09
   3   0   7    0.21    0.07
   3   0   7    0.20    0.06
  -4   0  -7    0.49    0.14
   4   0   7    0.56    0.07
   4   0   7    0.56    0.09
   4   0   7    0.55    0.10
  -5   0  -7    1.63    0.27
  -5   0  -7    2.21    0.25
   5   0   7    1.81    0.16
   5   0   7    1.47    0.18
   5   0   7    1.63    0.13
   4  -1  -7    0.26    0.21
   4  -1  -7    0.29    0.08
   4  -1  -7    0.18    0.09
  -4   1   7    0.17    0.07
  -4   1   7    0.20    0.10
  -4   1   7    0.19    0.12
  -4   1   7    0.26    0.08
   3  -1  -7    0.63    0.10
   3  -1  -7    0.74    0.08
   3  -1  -7    0.56    0.22
  -3   1   7    0.69    0.10
  -3   1   7    0.57    0.12
  -3   1   7    0.67    0.08
  -3   1   7    0.65    0.09
   2  -1  -7    1.05    0.25
   2  -1  -7    1.39    0.14
   2  -1  -7    1.80    0.11
   2  -1  -7    2.11    0.22
  -2   1   7    1.36    0.17
  -2   1   7    1.60    0.11
  -2   1   7    1.67    0.13
  -2   1   7    1.61    0.17
   1  -1  -7   -0.03    0.05
   1  -1  -7   -0.04    0.07
   1  -1  -7    0.23    0.12
  -1   1   7   -0.04    0.08
  -1   1   7    0.05    0.06
  -1   1   7    0.06    0.05
  -1   1   7    0.00    0.08
   0  -1  -7    0.33    0.11
   0  -1  -7    0.20    0.07
   0  -1  -7    0.19    0.05
   0  -1  -7    0.26    0.13
   0   1   7    0.14    0.08
   0   1   7    0.19    0.06
   0   1   7    0.26    0.06
   0   1   7    0.18    0.08
  -1  -1  -7    0.54    0.06
  -1  -1  -7    0.40    0.09
  -1  -1  -7    0.39    0.13
  -1  -1  -7    0.45    0.07
   1   1   7    0.51    0.07
   1   1   7    0.33    0.09
   1   1   7    0.38    0.08
   1   1   7    0.43    0.06
  -2  -1  -7    0.17    0.08
  -2  -1  -7    0.01    0.11
  -2  -1  -7    0.11    0.05
   2   1   7    0.08    0.08
   2   1   7    0.15    0.06
   2   1   7    0.11    0.05
  -3  -1  -7   25.17    0.66
  -3  -1  -7   21.53    0.71
  -3  -1  -7   22.78    0.56
  -3  -1  -7   21.76    0.56
   3   1   7   22.48    0.56
   3   1   7   23.16    0.60
   3   1   7   23.51    0.57
  -4  -1  -7    5.32    0.28
  -4  -1  -7    4.39    0.18
  -4  -1  -7    4.36    0.32
  -4  -1  -7    4.81    0.17
   4   1   7    4.71    0.17
   4   1   7    4.89    0.22
   4   1   7    4.65    0.19
  -5  -1  -7   -0.02    0.13
  -5  -1  -7    0.16    0.07
  -5  -1  -7    0.16    0.10
  -5  -1  -7    0.17    0.06
   5   1   7    0.06    0.09
   5   1   7    0.13    0.06
   5   1   7    0.17    0.08
  -6  -1  -7    3.03    0.28
  -6  -1  -7    2.82    0.16
  -6  -1  -7    2.84    0.15
   6   1   7    3.12    0.18
   6   1   7    2.98    0.16
   4  -2  -7   -0.02    0.07
   4  -2  -7   -0.09    0.09
   4  -2  -7   -0.13    0.22
  -4   2   7    0.04    0.07
  -4   2   7   -0.06    0.11
  -4   2   7    0.19    0.10
   3  -2  -7    1.71    0.16
   3  -2  -7    1.74    0.12
  -3   2   7    1.63    0.13
  -3   2   7    1.53    0.19
  -3   2   7    1.87    0.18
   2  -2  -7    0.21    0.06
   2  -2  -7    0.20    0.08
   2  -2  -7   -0.01    0.18
  -2   2   7    0.32    0.09
  -2   2   7    0.19    0.09
  -2   2   7    0.20    0.06
  -2   2   7    0.20    0.06
   1  -2  -7    3.87    0.17
   1  -2  -7    3.33    0.14
   1  -2  -7    3.95    0.27
   1  -2  -7    2.80    0.36
  -1   2   7    3.43    0.19
  -1   2   7    3.47    0.14
  -1   2   7    3.29    0.15
  -1   2   7    3.57    0.19
   0  -2  -7    1.57    0.25
   0  -2  -7    0.89    0.21
   0  -2  -7    1.31    0.10
   0  -2  -7    1.23    0.12
   0   2   7    1.12    0.14
   0   2   7    1.25    0.11
   0   2   7    1.12    0.10
   0   2   7    1.14    0.15
  -1  -2  -7   28.90    0.70
  -1  -2  -7   30.52    0.84
  -1  -2  -7   29.15    0.69
   1   2   7   27.73    0.72
   1   2   7   29.24    0.69
   1   2   7   29.02    0.70
  -2  -2  -7   12.07    0.43
  -2  -2  -7   11.40    0.31
  -2  -2  -7   11.70    0.48
   2   2   7   11.45    0.32
   2   2   7   11.50    0.31
   2   2   7   11.49    0.35
  -3  -2  -7   -0.02    0.05
  -3  -2  -7    0.08    0.06
  -3  -2  -7    0.10    0.08
  -3  -2  -7    0.04    0.13
   3   2   7   -0.06    0.07
   3   2   7    0.07    0.07
   3   2   7   -0.08    0.05
   3   2   7   -0.08    0.06
  -4  -2  -7    3.37    0.32
  -4  -2  -7    3.56    0.17
  -4  -2  -7    3.69    0.15
  -4  -2  -7    4.08    0.26
   4   2   7    3.45    0.19
   4   2   7    3.49    0.16
   4   2   7    3.59    0.15
  -5  -2  -7    0.44    0.11
  -5  -2  -7    0.38    0.07
  -5  -2  -7    0.13    0.14
  -5  -2  -7    0.47    0.07
   5   2   7    0.36    0.07
   5   2   7    0.29    0.08
  -6  -2  -7    2.12    0.26
  -6  -2  -7    1.82    0.13
  -6  -2  -7    1.86    0.15
   6   2   7    1.94    0.16
   6   2   7    1.76    0.13
  -7  -2  -7    0.59    0.10
  -7  -2  -7    0.39    0.08
  -7  -2  -7    0.46    0.15
   7   2   7    0.41    0.10
   7   2   7    0.35    0.08
   3  -3  -7    0.03    0.24
   3  -3  -7    0.27    0.07
   3  -3  -7    0.22    0.10
  -3   3   7    0.33    0.10
  -3   3   7    0.26    0.10
   2  -3  -7    0.14    0.06
   2  -3  -7   -0.24    0.19
   2  -3  -7    0.05    0.08
  -2   3   7    0.13    0.09
  -2   3   7    0.10    0.09
   1  -3  -7   -0.01    0.07
   1  -3  -7    0.03    0.05
   1  -3  -7   -0.13    0.17
  -1   3   7    0.05    0.09
  -1   3   7    0.09    0.08
   0  -3  -7    0.18    0.07
   0  -3  -7    0.22    0.13
   0  -3  -7    0.20    0.05
   0  -3  -7   -0.04    0.16
   0  -3  -7    0.06    0.07
   0   3   7    0.14    0.08
   0   3   7    0.10    0.08
  -1  -3  -7    0.28    0.06
  -1  -3  -7    0.20    0.14
  -1  -3  -7    0.23    0.05
  -1  -3  -7    0.23    0.07
  -1  -3  -7    0.14    0.14
   1   3   7   -0.03    0.08
  -2  -3  -7    1.86    0.29
  -2  -3  -7    1.88    0.12
  -2  -3  -7    1.69    0.14
  -2  -3  -7    1.84    0.10
   2   3   7    1.71    0.15
   2   3   7    1.72    0.18
   2   3   7    1.98    0.14
  -3  -3  -7    3.39    0.16
  -3  -3  -7    3.36    0.29
  -3  -3  -7    3.50    0.14
  -3  -3  -7    3.31    0.32
   3   3   7    3.61    0.15
   3   3   7    3.46    0.22
   3   3   7    3.43    0.15
   3   3   7    3.38    0.18
  -4  -3  -7    2.02    0.11
  -4  -3  -7    2.21    0.23
  -4  -3  -7    1.92    0.14
  -4  -3  -7    1.70    0.30
   4   3   7    1.98    0.15
   4   3   7    2.31    0.14
   4   3   7    2.10    0.13
   4   3   7    2.14    0.23
  -5  -3  -7    5.35    0.18
  -5  -3  -7    5.46    0.31
  -5  -3  -7    5.21    0.20
  -5  -3  -7    4.53    0.36
   5   3   7    5.37    0.31
   5   3   7    5.27    0.20
  -6  -3  -7    0.04    0.07
  -6  -3  -7    0.01    0.05
  -6  -3  -7    0.05    0.11
   6   3   7    0.02    0.07
  -7  -3  -7    0.21    0.08
  -7  -3  -7    0.15    0.07
  -7  -3  -7    0.06    0.13
   7   3   7    0.05    0.08
   3  -4  -7    0.58    0.11
   3  -4  -7    0.50    0.08
   3  -4  -7    0.30    0.28
  -3   4   7    0.68    0.12
  -3   4   7    0.83    0.13
   2  -4  -7   -0.26    0.22
   2  -4  -7   -0.09    0.08
   2  -4  -7   -0.03    0.06
  -2   4   7   -0.01    0.08
  -2   4   7    0.08    0.09
   1  -4  -7   -0.10    0.08
   1  -4  -7   -0.10    0.05
   1  -4  -7   -0.07    0.05
  -1   4   7    0.00    0.08
  -1   4   7    0.03    0.08
   0  -4  -7    0.20    0.05
   0  -4  -7    0.11    0.05
   0  -4  -7   -0.12    0.16
   0  -4  -7    0.20    0.07
   0   4   7    0.14    0.08
   0   4   7    0.12    0.07
  -1  -4  -7    2.88    0.12
  -1  -4  -7    2.86    0.31
  -1  -4  -7    2.90    0.14
  -1  -4  -7    2.43    0.30
  -1  -4  -7    3.11    0.16
   1   4   7    2.85    0.20
   1   4   7    2.77    0.17
  -2  -4  -7    0.60    0.17
  -2  -4  -7    0.64    0.08
  -2  -4  -7    0.55    0.06
  -2  -4  -7    0.59    0.07
  -2  -4  -7    0.53    0.17
   2   4   7    0.57    0.09
  -3  -4  -7    2.82    0.26
  -3  -4  -7    3.16    0.13
  -3  -4  -7    3.39    0.16
  -3  -4  -7    2.83    0.32
  -3  -4  -7    3.08    0.14
   3   4   7    3.16    0.22
   3   4   7    2.79    0.16
  -4  -4  -7    8.41    0.24
  -4  -4  -7    8.39    0.43
  -4  -4  -7    8.39    0.26
  -4  -4  -7    8.18    0.39
  -4  -4  -7    8.71    0.26
   4   4   7    8.52    0.33
  -5  -4  -7    0.17    0.11
  -5  -4  -7    0.22    0.08
  -5  -4  -7    0.28    0.06
  -5  -4  -7    0.28    0.08
  -5  -4  -7    0.22    0.16
   5   4   7    0.18    0.08
  -6  -4  -7    3.86    0.16
  -6  -4  -7    3.79    0.18
  -6  -4  -7    2.94    0.35
  -6  -4  -7    3.82    0.30
   6   4   7    3.86    0.28
  -7  -4  -7    0.81    0.09
  -7  -4  -7    0.58    0.15
  -7  -4  -7    0.41    0.20
   7   4   7    0.45    0.11
   2  -5  -7   -0.28    0.24
   2  -5  -7   -0.04    0.07
   2  -5  -7   -0.08    0.06
   2  -5  -7    0.08    0.09
  -2   5   7    0.20    0.10
   1  -5  -7    1.93    0.14
   1  -5  -7    2.14    0.16
   1  -5  -7    2.18    0.12
  -1   5   7    2.09    0.18
   0  -5  -7    0.10    0.05
   0  -5  -7    0.03    0.06
   0  -5  -7    0.10    0.07
   0  -5  -7   -0.05    0.18
   0   5   7    0.05    0.08
   0   5   7   -0.01    0.07
  -1  -5  -7    2.94    0.13
  -1  -5  -7    2.73    0.14
  -1  -5  -7    3.21    0.16
  -1  -5  -7    2.40    0.32
   1   5   7    2.85    0.22
   1   5   7    2.75    0.17
  -2  -5  -7   -0.07    0.15
  -2  -5  -7   -0.08    0.14
  -2  -5  -7    0.01    0.05
  -2  -5  -7    0.02    0.05
   2   5   7    0.06    0.06
   2   5   7    0.10    0.07
  -3  -5  -7    0.34    0.15
  -3  -5  -7    0.27    0.15
  -3  -5  -7    0.43    0.06
  -3  -5  -7    0.37    0.05
  -3  -5  -7    0.51    0.08
   3   5   7    0.23    0.07
   3   5   7    0.40    0.07
  -4  -5  -7    0.02    0.12
  -4  -5  -7   -0.12    0.13
  -4  -5  -7    0.03    0.06
  -4  -5  -7    0.01    0.05
  -4  -5  -7    0.01    0.05
   4   5   7   -0.02    0.06
  -5  -5  -7    1.48    0.29
  -5  -5  -7    1.86    0.11
  -5  -5  -7    1.86    0.24
  -5  -5  -7    2.06    0.15
  -5  -5  -7    1.77    0.13
   5   5   7    2.01    0.22
  -6  -5  -7    0.05    0.05
  -6  -5  -7   -0.18    0.10
  -6  -5  -7   -0.14    0.14
  -6  -5  -7    0.06    0.07
  -6  -5  -7    0.11    0.06
   6   5   7   -0.01    0.07
  -7  -5  -7    0.72    0.08
  -7  -5  -7    0.29    0.17
  -7  -5  -7    0.35    0.14
   7   5   7    0.47    0.10
   1  -6  -7    0.22    0.06
   1  -6  -7    0.08    0.06
   1  -6  -7   -0.27    0.24
  -1   6   7   -0.08    0.09
   0  -6  -7   -0.20    0.20
   0   6   7    0.04    0.08
  -1  -6  -7    1.04    0.09
  -1  -6  -7    0.68    0.22
  -1  -6  -7    0.99    0.11
   1   6   7    0.57    0.09
   1   6   7    0.78    0.10
  -2  -6  -7    0.06    0.05
  -2  -6  -7   -0.08    0.15
   2   6   7    0.01    0.07
   2   6   7    0.06    0.07
  -3  -6  -7   -0.01    0.14
  -3  -6  -7    0.20    0.16
  -3  -6  -7    0.33    0.06
   3   6   7    0.34    0.07
   3   6   7    0.16    0.07
  -4  -6  -7    4.51    0.34
  -4  -6  -7    4.47    0.34
  -4  -6  -7    4.87    0.15
  -4  -6  -7    4.56    0.17
   4   6   7    3.88    0.26
   4   6   7    4.72    0.27
  -5  -6  -7    0.69    0.08
  -5  -6  -7    0.56    0.16
  -5  -6  -7    0.88    0.09
   5   6   7    0.52    0.09
   5   6   7    0.38    0.11
  -6  -6  -7    0.05    0.07
  -6  -6  -7   -0.16    0.13
  -6  -6  -7    0.03    0.05
  -6  -6  -7    0.08    0.05
   6   6   7    0.08    0.08
  -7  -6  -7    0.47    0.09
  -7  -6  -7   -0.04    0.13
  -7  -6  -7    0.25    0.06
  -7  -6  -7   -0.11    0.15
  -7  -6  -7    0.36    0.07
   7   6   7    0.18    0.08
   0  -7  -7   -0.03    0.05
  -1  -7  -7    1.06    0.11
  -1  -7  -7    0.80    0.25
   1   7   7    0.74    0.11
  -2  -7  -7    2.15    0.36
  -2  -7  -7    2.84    0.14
   2   7   7    2.62    0.26
  -3  -7  -7    3.43    0.37
  -3  -7  -7    3.39    0.15
   3   7   7    3.55    0.27
  -4  -7  -7    3.39    0.15
  -4  -7  -7    3.76    0.34
  -4  -7  -7    3.48    0.33
   4   7   7    3.10    0.27
   4   7   7    3.68    0.26
  -5  -7  -7    0.04    0.15
  -5  -7  -7   -0.18    0.13
  -5  -7  -7   -0.05    0.05
   5   7   7    0.02    0.07
   5   7   7   -0.18    0.10
  -6  -7  -7    1.64    0.31
  -6  -7  -7    2.37    0.29
  -6  -7  -7    2.20    0.14
   6   7   7    2.04    0.24
  -7  -7  -7    0.13    0.05
  -7  -7  -7    0.16    0.06
  -7  -7  -7   -0.17    0.15
   7   7   7    0.04    0.08
  -2  -8  -7    2.40    0.41
   2   8   7    2.89    0.30
  -3  -8  -7    0.30    0.21
   3   8   7    0.24    0.10
  -4  -8  -7   -0.09    0.16
   4   8   7   -0.25    0.11
   4   8   7    0.00    0.08
  -5  -8  -7    0.07    0.17
  -5  -8  -7   -0.10    0.14
   5   8   7    0.05    0.08
   5   8   7   -0.25    0.11
   0   2  -8    0.48    0.13
   0   2  -8    0.49    0.14
   0  -2   8    0.14    0.11
   0  -2   8    0.21    0.08
   0  -2   8    0.01    0.10
   0  -2   8    0.30    0.07
  -2  -1   8   -0.18    0.10
  -2  -1   8   -0.04    0.06
  -2  -1   8   -0.02    0.10
  -2  -1   8   -0.06    0.08
   1   1  -8    0.39    0.14
  -1  -1   8    0.01    0.10
  -1  -1   8    0.13    0.10
  -1  -1   8    0.19    0.08
  -1  -1   8    0.20    0.07
   0   1  -8    1.79    0.24
   0   1  -8    1.89    0.23
   0  -1   8    1.14    0.18
   0  -1   8    1.50    0.12
   0  -1   8    1.40    0.14
   0  -1   8    1.11    0.14
  -1   1  -8    0.24    0.12
  -1   1  -8    0.19    0.11
   1  -1   8   -0.07    0.10
   1  -1   8    0.08    0.06
   1  -1   8    0.16    0.08
   1  -1   8   -0.03    0.09
  -2   1  -8    1.44    0.25
  -2   1  -8    1.76    0.22
  -2   1  -8    1.52    0.24
   2  -1   8    1.28    0.15
   2  -1   8    1.34    0.12
  -3   1  -8    0.38    0.13
  -3   1  -8    0.23    0.10
  -3   1  -8    0.26    0.13
   3  -1   8    0.21    0.07
   3  -1   8    0.22    0.09
   3  -1   8    0.01    0.11
   3   0  -8    0.87    0.11
  -3   0   8    0.74    0.14
  -3   0   8    0.83    0.09
  -3   0   8    1.52    0.19
  -3   0   8    0.91    0.11
   2   0  -8    2.12    0.17
  -2   0   8    1.73    0.20
  -2   0   8    2.04    0.15
  -2   0   8    2.26    0.20
  -2   0   8    2.04    0.14
   1   0  -8    2.86    0.27
  -1   0   8    2.34    0.21
  -1   0   8    2.10    0.20
  -1   0   8    2.51    0.14
  -1   0   8    2.18    0.16
   0   0  -8    4.64    0.27
   0   0  -8    4.12    0.19
   0   0  -8    4.56    0.31
   0   0   8    4.48    0.24
   0   0   8    4.29    0.17
   0   0   8    4.45    0.19
   0   0   8    4.01    0.23
  -1   0  -8    0.17    0.12
  -1   0  -8    0.16    0.11
   1   0   8   -0.04    0.07
   1   0   8   -0.05    0.05
   1   0   8    0.02    0.09
  -2   0  -8    0.82    0.16
   2   0   8    0.70    0.12
   2   0   8    0.77    0.08
   2   0   8    0.87    0.10
  -3   0  -8    1.32    0.25
  -3   0  -8    0.46    0.16
   3   0   8    1.00    0.09
   3   0   8    0.84    0.13
   3   0   8    0.85    0.10
  -4   0  -8    1.84    0.27
   4   0   8    1.49    0.15
   4   0   8    1.52    0.13
   4   0   8    1.27    0.15
   3  -1  -8    0.00    0.06
   3  -1  -8   -0.07    0.09
  -3   1   8    0.12    0.09
  -3   1   8    0.05    0.06
  -3   1   8   -0.08    0.10
  -3   1   8   -0.04    0.07
   2  -1  -8    0.52    0.08
   2  -1  -8    0.45    0.10
  -2   1   8    0.34    0.11
  -2   1   8    0.34    0.07
  -2   1   8    0.51    0.11
  -2   1   8    0.47    0.09
   1  -1  -8    0.18    0.12
   1  -1  -8   -0.04    0.08
   1  -1  -8    0.02    0.06
  -1   1   8    0.02    0.05
  -1   1   8    0.03    0.07
  -1   1   8    0.00    0.09
   0  -1  -8    1.58    0.15
   0  -1  -8    2.25    0.26
   0  -1  -8    1.83    0.12
   0   1   8    1.72    0.14
   0   1   8    1.37    0.17
   0   1   8    1.78    0.12
   0   1   8    1.69    0.18
  -1  -1  -8    0.25    0.13
  -1  -1  -8    0.14    0.07
  -1  -1  -8    0.22    0.06
  -1  -1  -8   -0.04    0.12
   1   1   8    0.20    0.09
   1   1   8    0.17    0.06
   1   1   8    0.20    0.07
  -2  -1  -8    0.18    0.08
  -2  -1  -8    0.37    0.10
  -2  -1  -8    0.20    0.06
  -2  -1  -8    0.21    0.13
   2   1   8    0.18    0.06
   2   1   8    0.23    0.08
   2   1   8    0.09    0.09
  -3  -1  -8    0.34    0.14
  -3  -1  -8    0.30    0.06
   3   1   8    0.18    0.06
   3   1   8    0.23    0.09
   3   1   8    0.34    0.08
  -4  -1  -8    0.19    0.15
  -4  -1  -8    0.16    0.06
  -4  -1  -8    0.18    0.08
  -4  -1  -8    0.42    0.11
   4   1   8    0.20    0.08
   4   1   8    0.22    0.07
   4   1   8    0.09    0.10
  -5  -1  -8    0.46    0.13
  -5  -1  -8    0.36    0.08
  -5  -1  -8    0.49    0.09
  -5  -1  -8    0.24    0.17
   5   1   8    0.22    0.13
   5   1   8    0.44    0.09
   5   1   8    0.45    0.08
   3  -2  -8    0.19    0.24
   3  -2  -8    0.52    0.11
   3  -2  -8    0.57    0.08
  -3   2   8    0.45    0.13
  -3   2   8    0.61    0.12
  -3   2   8    0.57    0.09
   2  -2  -8    0.07    0.09
   2  -2  -8   -0.02    0.27
   2  -2  -8    0.16    0.07
  -2   2   8    0.12    0.10
  -2   2   8    0.12    0.07
  -2   2   8    0.22    0.10
  -2   2   8    0.30    0.10
   1  -2  -8    0.25    0.07
   1  -2  -8    0.40    0.13
   1  -2  -8    0.32    0.09
  -1   2   8    0.25    0.10
  -1   2   8    0.19    0.06
  -1   2   8    0.10    0.09
  -1   2   8    0.17    0.07
   0  -2  -8    1.65    0.12
   0  -2  -8    1.45    0.14
   0  -2  -8    1.91    0.27
   0   2   8    1.35    0.13
   0   2   8    1.67    0.12
   0   2   8    1.43    0.17
  -1  -2  -8    0.06    0.13
  -1  -2  -8    0.08    0.07
  -1  -2  -8    0.04    0.05
   1   2   8    0.01    0.06
   1   2   8    0.06    0.08
   1   2   8    0.11    0.06
  -2  -2  -8   23.60    0.58
  -2  -2  -8   23.37    0.75
  -2  -2  -8   23.12    0.57
   2   2   8   23.24    0.58
   2   2   8   23.00    0.57
   2   2   8   23.25    0.62
  -3  -2  -8    5.79    0.34
  -3  -2  -8    5.13    0.37
  -3  -2  -8    4.99    0.21
  -3  -2  -8    5.02    0.19
   3   2   8    4.96    0.20
   3   2   8    5.34    0.24
   3   2   8    5.00    0.19
   3   2   8    5.76    0.31
  -4  -2  -8    0.47    0.11
  -4  -2  -8    0.49    0.07
  -4  -2  -8    0.40    0.16
  -4  -2  -8    0.41    0.08
   4   2   8    0.50    0.07
   4   2   8    0.43    0.09
   4   2   8    0.38    0.10
   4   2   8    0.27    0.10
  -5  -2  -8    3.48    0.18
  -5  -2  -8    3.51    0.16
  -5  -2  -8    3.92    0.28
  -5  -2  -8    2.76    0.35
   5   2   8    3.65    0.19
   5   2   8    3.40    0.16
  -6  -2  -8    4.05    0.32
  -6  -2  -8    3.88    0.18
  -6  -2  -8    3.74    0.20
   6   2   8    3.84    0.18
   6   2   8    4.15    0.21
   2  -3  -8    0.64    0.27
   2  -3  -8    1.03    0.12
   2  -3  -8    1.29    0.12
  -2   3   8    1.51    0.19
  -2   3   8    0.90    0.13
   1  -3  -8    0.36    0.07
   1  -3  -8    0.40    0.10
  -1   3   8    0.24    0.11
  -1   3   8    0.27    0.09
   0  -3  -8    9.49    0.42
   0  -3  -8    8.90    0.28
   0  -3  -8    8.87    0.26
   0   3   8    8.72    0.27
   0   3   8    8.58    0.31
  -1  -3  -8    3.28    0.17
  -1  -3  -8    3.38    0.15
  -1  -3  -8    3.59    0.32
   1   3   8    3.20    0.15
   1   3   8    3.05    0.20
  -2  -3  -8    0.09    0.05
  -2  -3  -8   -0.01    0.14
   2   3   8   -0.15    0.08
  -3  -3  -8    0.76    0.10
  -3  -3  -8    0.85    0.08
  -3  -3  -8    0.58    0.18
   3   3   8    0.86    0.11
   3   3   8    1.06    0.19
  -4  -3  -8    0.05    0.07
  -4  -3  -8   -0.14    0.15
  -4  -3  -8    0.11    0.13
  -4  -3  -8   -0.02    0.05
   4   3   8    0.02    0.07
   4   3   8    0.01    0.08
   4   3   8   -0.03    0.07
  -5  -3  -8    0.51    0.09
  -5  -3  -8    0.36    0.12
  -5  -3  -8    0.13    0.17
  -5  -3  -8    0.45    0.07
   5   3   8    0.41    0.08
   5   3   8    0.26    0.10
  -6  -3  -8    0.26    0.08
  -6  -3  -8    0.31    0.13
  -6  -3  -8    0.28    0.07
  -6  -3  -8   -0.16    0.17
   6   3   8    0.03    0.11
   2  -4  -8   -0.26    0.25
   2  -4  -8   -0.03    0.09
   2  -4  -8    0.11    0.06
  -2   4   8    0.01    0.09
  -2   4   8    0.16    0.11
   1  -4  -8    0.25    0.10
   1  -4  -8    0.18    0.06
   1  -4  -8   -0.27    0.22
  -1   4   8    0.20    0.10
   0  -4  -8    0.04    0.08
   0  -4  -8    0.12    0.06
   0   4   8   -0.03    0.08
  -1  -4  -8    0.54    0.20
  -1  -4  -8    0.99    0.10
  -1  -4  -8    0.56    0.17
  -1  -4  -8    0.85    0.10
   1   4   8    0.67    0.10
  -2  -4  -8    1.23    0.29
  -2  -4  -8    1.68    0.17
  -2  -4  -8    1.79    0.33
  -2  -4  -8    1.72    0.11
   2   4   8    1.75    0.16
   2   4   8    1.87    0.19
  -3  -4  -8    1.08    0.21
  -3  -4  -8    1.40    0.14
  -3  -4  -8    1.40    0.11
   3   4   8    1.46    0.15
   3   4   8    1.62    0.20
  -4  -4  -8    5.38    0.21
  -4  -4  -8    5.35    0.19
  -4  -4  -8    4.70    0.41
   4   4   8    4.71    0.30
   4   4   8    5.53    0.28
  -5  -4  -8    0.50    0.09
  -5  -4  -8    0.44    0.07
  -5  -4  -8    0.27    0.18
   5   4   8    0.36    0.09
  -6  -4  -8    0.12    0.06
  -6  -4  -8    0.12    0.08
  -6  -4  -8   -0.27    0.17
  -6  -4  -8    0.05    0.13
   6   4   8    0.05    0.09
   1  -5  -8   -0.06    0.09
   1  -5  -8   -0.03    0.06
   1  -5  -8   -0.02    0.06
  -1   5   8    0.08    0.09
   0  -5  -8    1.33    0.13
   0  -5  -8    1.73    0.12
   0  -5  -8    1.68    0.16
   0   5   8    1.65    0.18
  -1  -5  -8    0.13    0.06
  -1  -5  -8   -0.19    0.17
  -1  -5  -8    0.15    0.08
  -1  -5  -8    0.07    0.06
   1   5   8    0.13    0.08
   1   5   8    0.03    0.07
  -2  -5  -8    0.56    0.07
  -2  -5  -8    0.43    0.07
  -2  -5  -8    0.31    0.19
  -2  -5  -8    0.16    0.17
   2   5   8    0.27    0.08
   2   5   8    0.59    0.10
  -3  -5  -8    3.90    0.15
  -3  -5  -8    3.26    0.34
  -3  -5  -8    3.66    0.39
  -3  -5  -8    3.86    0.17
  -3  -5  -8    4.16    0.19
   3   5   8    4.01    0.25
   3   5   8    3.98    0.19
  -4  -5  -8   -0.07    0.05
  -4  -5  -8   -0.04    0.14
  -4  -5  -8    0.04    0.08
  -4  -5  -8    0.00    0.05
  -4  -5  -8   -0.24    0.15
   4   5   8    0.03    0.07
  -5  -5  -8    2.07    0.15
  -5  -5  -8    2.26    0.16
  -5  -5  -8    2.18    0.13
  -5  -5  -8    1.58    0.25
  -5  -5  -8    1.94    0.29
   5   5   8    2.31    0.25
  -6  -5  -8    0.77    0.09
  -6  -5  -8    0.43    0.21
  -6  -5  -8    0.84    0.11
   6   5   8    0.48    0.10
   0  -6  -8    0.96    0.12
   0  -6  -8    0.42    0.27
   0  -6  -8    1.04    0.11
   0   6   8    0.84    0.12
  -1  -6  -8   -0.23    0.18
  -1  -6  -8    0.03    0.06
  -1  -6  -8    0.00    0.06
   1   6   8   -0.06    0.08
   1   6   8    0.03    0.08
  -2  -6  -8    0.18    0.19
  -2  -6  -8    0.52    0.07
  -2  -6  -8    0.46    0.07
   2   6   8    0.26    0.09
   2   6   8    0.47    0.09
  -3  -6  -8   -0.02    0.05
  -3  -6  -8   -0.19    0.16
  -3  -6  -8    0.06    0.06
   3   6   8    0.10    0.07
   3   6   8    0.01    0.07
  -4  -6  -8    0.68    0.08
  -4  -6  -8    0.80    0.07
  -4  -6  -8    0.77    0.10
  -4  -6  -8    0.35    0.19
  -4  -6  -8    0.58    0.19
   4   6   8    0.44    0.09
  -5  -6  -8    0.60    0.09
  -5  -6  -8    0.31    0.20
  -5  -6  -8    0.69    0.07
  -5  -6  -8    0.59    0.08
  -5  -6  -8    0.62    0.19
   5   6   8    0.43    0.09
  -6  -6  -8    1.35    0.28
  -6  -6  -8    1.34    0.16
  -6  -6  -8    1.19    0.13
  -6  -6  -8    1.29    0.12
   1   7   8   -0.10    0.09
  -2  -7  -8    0.28    0.07
  -2  -7  -8    0.13    0.21
   2   7   8    0.43    0.09
   2   7   8    0.18    0.09
  -3  -7  -8    2.58    0.14
  -3  -7  -8    1.92    0.36
   3   7   8    2.52    0.26
  -4  -7  -8   -0.10    0.16
  -4  -7  -8   -0.06    0.05
   4   7   8    0.02    0.08
  -5  -7  -8    0.12    0.06
  -5  -7  -8    0.05    0.05
  -5  -7  -8   -0.04    0.16
   5   7   8    0.07    0.08
   0   0   9    0.28    0.12
   0   0   9    0.25    0.08
   0   0   9    0.40    0.09
  -1   0  -9    0.09    0.09
  -1   0  -9    0.47    0.13
  -1   0  -9    0.34    0.14
   1   0   9    0.15    0.09
   1   0   9    0.19    0.07
   1   0   9    0.07    0.11
   1  -1  -9    1.94    0.17
   1  -1  -9    2.29    0.15
  -1   1   9    2.07    0.22
  -1   1   9    2.07    0.14
  -1   1   9    1.55    0.21
  -1   1   9    2.24    0.16
   0  -1  -9    0.14    0.09
   0  -1  -9    0.28    0.14
   0  -1  -9    0.07    0.07
   0   1   9    0.05    0.08
   0   1   9    0.10    0.11
   0   1   9    0.14    0.07
  -1  -1  -9    0.58    0.18
  -1  -1  -9    0.64    0.09
  -1  -1  -9    0.60    0.10
   1   1   9    0.49    0.12
   1   1   9    0.51    0.10
   1   1   9    0.67    0.09
  -2  -1  -9    0.24    0.07
  -2  -1  -9    0.04    0.08
  -2  -1  -9    0.26    0.14
  -2  -1  -9   -0.13    0.15
   2   1   9    0.05    0.10
   2   1   9    0.17    0.08
   2   1   9    0.00    0.07
  -3  -1  -9    0.97    0.11
  -3  -1  -9    0.40    0.19
  -3  -1  -9    0.74    0.13
  -3  -1  -9    1.47    0.28
   3   1   9    0.92    0.11
   3   1   9    0.77    0.13
   3   1   9    0.85    0.09
   1  -2  -9    0.28    0.10
   1  -2  -9    0.39    0.08
  -1   2   9    0.37    0.09
  -1   2   9    0.30    0.09
  -1   2   9    0.39    0.12
   0  -2  -9    0.09    0.07
   0  -2  -9    0.04    0.09
   0  -2  -9    0.17    0.14
   0   2   9    0.02    0.07
   0   2   9    0.02    0.06
   0   2   9    0.16    0.10
  -1  -2  -9    0.32    0.07
  -1  -2  -9    0.58    0.17
  -1  -2  -9    0.31    0.09
   1   2   9    0.43    0.11
   1   2   9    0.29    0.08
   1   2   9    0.31    0.07
  -2  -2  -9    0.20    0.15
  -2  -2  -9    0.06    0.08
  -2  -2  -9    0.11    0.06
   2   2   9   -0.03    0.06
   2   2   9    0.01    0.09
   2   2   9    0.00    0.07
  -3  -2  -9    0.34    0.07
  -3  -2  -9    0.30    0.17
   3   2   9    0.32    0.09
   3   2   9    0.28    0.11
   3   2   9    0.33    0.07
  -4  -2  -9    0.71    0.09
  -4  -2  -9    0.50    0.19
   4   2   9    0.75    0.11
   4   2   9    0.74    0.09
   4   2   9    0.71    0.13
   1  -3  -9    1.40    0.18
   1  -3  -9    1.33    0.13
  -1   3   9    1.40    0.19
   0  -3  -9    0.47    0.16
   0  -3  -9    0.11    0.06
   0  -3  -9    0.11    0.10
   0   3   9    0.11    0.10
   0   3   9   -0.05    0.07
  -1  -3  -9   14.35    0.58
  -1  -3  -9   14.72    0.39
  -1  -3  -9   14.82    0.41
   1   3   9   13.88    0.45
  -2  -3  -9    3.80    0.37
  -2  -3  -9    3.07    0.16
  -2  -3  -9    3.17    0.20
   2   3   9    3.43    0.22
  -3  -3  -9    0.40    0.19
  -3  -3  -9    0.42    0.08
   3   3   9    0.35    0.09
   3   3   9    0.49    0.10
  -4  -3  -9    2.32    0.37
  -4  -3  -9    2.48    0.18
  -4  -3  -9    2.58    0.15
   4   3   9    2.75    0.21
   4   3   9    3.20    0.29
  -5  -3  -9    3.04    0.19
  -5  -3  -9    3.20    0.17
  -5  -3  -9    2.36    0.39
   5   3   9    3.65    0.30
   5   3   9    3.19    0.19
   0  -4  -9    0.53    0.08
   0  -4  -9    0.67    0.11
   0   4   9    0.46    0.11
  -1  -4  -9    0.04    0.06
  -1  -4  -9   -0.06    0.15
  -1  -4  -9   -0.07    0.09
   1   4   9   -0.02    0.09
  -2  -4  -9    0.10    0.09
  -2  -4  -9   -0.02    0.17
  -2  -4  -9    0.08    0.07
   2   4   9    0.09    0.09
  -3  -4  -9   -0.03    0.06
  -3  -4  -9    0.06    0.18
   3   4   9    0.17    0.09
   3   4   9    0.11    0.10
  -4  -4  -9   -0.05    0.08
  -4  -4  -9   -0.29    0.18
  -4  -4  -9    0.04    0.06
   4   4   9    0.00    0.08
  -5  -4  -9    0.00    0.06
  -5  -4  -9    0.04    0.09
   5   4   9    0.01    0.09
  -1  -5  -9    0.63    0.08
  -1  -5  -9    0.80    0.11
  -1  -5  -9    0.25    0.24
   1   5   9    0.66    0.11
  -2  -5  -9    0.41    0.07
  -2  -5  -9    0.28    0.21
  -2  -5  -9    0.66    0.11
  -2  -5  -9    0.22    0.19
   2   5   9    0.62    0.10
  -3  -5  -9    3.38    0.15
  -3  -5  -9    2.34    0.41
   3   5   9    3.21    0.26
   3   5   9    3.11    0.19
  -4  -5  -9    0.83    0.11
  -4  -5  -9    0.48    0.22
  -4  -5  -9    0.92    0.09
   4   5   9    1.35    0.24
  -5  -5  -9   -0.05    0.09
  -5  -5  -9    0.01    0.06
   5   5   9    0.06    0.09
  -2  -6  -9    1.21    0.14
  -2  -6  -9    1.08    0.12
  -2  -6  -9    1.07    0.12
   2   6   9    1.21    0.17
  -3  -6  -9   -0.04    0.06
  -3  -6  -9    0.04    0.06
   3   6   9   -0.01    0.08
   3   6   9    0.06    0.09
  -4  -6  -9    0.77    0.11
  -4  -6  -9    0.39    0.22
  -4  -6  -9    0.08    0.22
  -4  -6  -9    0.63    0.09
  -4  -6  -9    0.78    0.08
   4   6   9    0.50    0.10
   0   0   0    0.00    0.00
;
_shelx_hkl_checksum     99314
_shelx_res_file
;
TITL AX0647_multiscan_t in P-1
CELL 0.71073 6.7336 6.7821 7.2349 67.743 75.518 64.401
ZERR 2.00 0.0013 0.0013 0.0014 0.002 0.002 0.002
LATT 1
SFAC C  H  O
UNIT 10 16 4
L.S. 14
ACTA
BOND $H
FMAP 2
OMIT -4 56
PLAN -2
SIZE 0.271 0.351 0.506
CONF
EQIV $1 -x+1, -y+2, -z+1
HTAB O1 O2_$1
TEMP -123.150
WGHT    0.056200    0.060200
FVAR       0.46836
C1    1    0.366128    0.774556    0.598781    11.00000    0.02769    0.02747 =
         0.02514   -0.00555   -0.00697   -0.00599
C2    1    0.259335    0.606497    0.665256    11.00000    0.02695    0.03262 =
         0.02724   -0.00661   -0.00768   -0.00931
AFIX  43
H2    2    0.150689    0.628862    0.589274    11.00000   -1.20000
AFIX   0
C3    1    0.310283    0.424320    0.828416    11.00000    0.02652    0.03248 =
         0.02573   -0.00712   -0.00675   -0.00862
AFIX  43
H3    2    0.418975    0.406631    0.901835    11.00000   -1.20000
AFIX   0
C4    1    0.211061    0.244623    0.906399    11.00000    0.03211    0.03324 =
         0.02669   -0.00100   -0.00874   -0.01207
AFIX  23
H4A   2    0.141361    0.240138    1.044962    11.00000   -1.20000
H4B   2    0.331953    0.093019    0.913505    11.00000   -1.20000
AFIX   0
C5    1    0.038868    0.279122    0.782942    11.00000    0.03784    0.03822 =
         0.03550   -0.00129   -0.01354   -0.01771
AFIX 137
H5A   2   -0.086361    0.424444    0.781230    11.00000   -1.50000
H5B   2   -0.013261    0.151684    0.842961    11.00000   -1.50000
H5C   2    0.105489    0.283423    0.645239    11.00000   -1.50000
AFIX   0
O1    3    0.301716    0.937660    0.428605    11.00000    0.04056    0.03395 =
         0.02949    0.00147   -0.01531   -0.01471
O2    3    0.502231    0.766194    0.691128    11.00000    0.04021    0.03455 =
         0.03317   -0.00045   -0.01663   -0.01552
H1    2    0.376286    1.039132    0.395085    11.00000    0.07103
HKLF 4 1 1 0 0 0 1 0 0 0 1
REM  AX0647_multiscan_t in P-1
REM R1 =  0.0370 for    1122 Fo > 4sig(Fo)  and  0.0460 for all    1323 data
REM     69 parameters refined using      0 restraints
END
WGHT      0.0562      0.0602
REM Highest difference peak  0.357,  deepest hole -0.189,  1-sigma level  0.038
Q1    1   0.3184  0.6885  0.6446  11.00000  0.05    0.36
Q2    1   0.2550  0.3425  0.8697  11.00000  0.05    0.30
;
_shelx_res_checksum     81131
_shelxl_version_number        2.014
data_New_Global_Publ_Block
_journal_date_recd_electronic     2015-04-09
_journal_date_accepted     2015-04-10
_journal_name_full     'Acta Crystallographica, Section E'
_journal_year     2015
_journal_volume     71
_journal_issue      5
_journal_page_first     o316
_journal_page_last     o316
_journal_paper_category     HO
_journal_paper_doi     10.1107/S2056989015007203
_journal_coeditor_code     RZ5155
_publ_contact_author_name     'Tim Peppel'
_publ_contact_author_address
;
Leibniz-Institut f\"ur Katalyse e. V. an der Universit\"at Rostock
Albert-Einstein-Strasse 29a
18059 Rostock
Germany
;
_publ_contact_author_email     'tim.peppel@catalysis.de'
_publ_contact_author_fax     '+49-381-1281-51363'
_publ_contact_author_phone     '+49-381-1281-363'
_publ_section_title
;
Crystal structure of (<i>E</i>)-pent-2-enoic acid
;
_publ_section_title_footnote     .
loop_
    _publ_author_name
    _publ_author_footnote
    _publ_author_address
    'Peppel, Tim' .
;
Leibniz-Institut f\"ur Katalyse e. V. an der Universit\"at Rostock
Albert-Einstein-Strasse 29a
18059 Rostock
Germany
;
    'Sonneck, Marcel' .
;
Leibniz-Institut f\"ur Katalyse e. V. an der Universit\"at Rostock
Albert-Einstein-Strasse 29a
18059 Rostock
Germany
;
    'Spannenberg, Anke' .
;
Leibniz-Institut f\"ur Katalyse e. V. an der Universit\"at Rostock
Albert-Einstein-Strasse 29a
18059 Rostock
Germany
;
    'Wohlrab, Sebastian' .
;
Leibniz-Institut f\"ur Katalyse e. V. an der Universit\"at Rostock
Albert-Einstein-Strasse 29a
18059 Rostock
Germany
;
_publ_section_synopsis
;
The crystal structure of (<i>E</i>)-pent-2-enoic acid, C~5~H~8~O~2~ features
centrosymmetric dimers connected by pairs of O--H...O hydrogen bonds.
;
