# Supplementary material for: Crystal structure of (E)-pent-2-enoic acid
Source: Acta Crystallogr E Crystallogr Commun. 2015 Apr 18;71(Pt 5):o316. doi: 10.1107/S2056989015007203 (PMC4420089; doi:10.1107/S2056989015007203)
Supplement: Supplementary file 2 [file e-71-0o316-Isup2.hkl]

#
# h,k,l, Fc-squared, Fo-squared, sigma(Fo-squared), status flag
#
data_I
_shelx_title ' AX0647_multiscan_t in P-1'
_shelx_refln_list_code          4
_shelx_F_calc_maximum       66.69
_exptl_crystal_F_000       108.00
_reflns_d_resolution_high  0.7572

loop_
 _space_group_symop_operation_xyz
 'x, y, z'
 '-x, -y, -z'

_cell_length_a     6.7336
_cell_length_b     6.7821
_cell_length_c     7.2349
_cell_angle_alpha  67.743
_cell_angle_beta   75.518
_cell_angle_gamma  64.401

_shelx_F_squared_multiplier     1.000

loop_
 _refln_index_h
 _refln_index_k
 _refln_index_l
 _refln_F_squared_calc
 _refln_F_squared_meas
 _refln_F_squared_sigma
 _refln_observed_status
   1   0   0        225.90        244.71         2.93 o
   2   0   0        108.39        113.17         1.00 o
   3   0   0         78.91         77.99         0.63 o
   4   0   0         82.65         82.38         0.68 o
   5   0   0         32.13         34.27         0.41 o
   6   0   0          9.50          9.57         0.29 o
   7   0   0          3.07          3.21         0.25 o
  -7   1   0          4.69          5.67         0.34 o
  -6   1   0          6.95          7.04         0.31 o
  -5   1   0          7.69          8.08         0.19 o
  -4   1   0         10.39         11.62         0.23 o
  -3   1   0          7.05          6.01         0.13 o
  -2   1   0        159.37        164.85         1.39 o
  -1   1   0         32.40         30.27         0.39 o
   0   1   0          7.63          6.98         0.16 o
   1   1   0         43.98         39.13         0.43 o
   2   1   0        183.08        187.23         1.63 o
   3   1   0          0.45          0.17         0.04 o
   4   1   0          0.44          0.34         0.06 o
   5   1   0         18.33         17.88         0.24 o
   6   1   0          0.08         -0.04         0.10 o
   7   1   0         16.05         15.37         0.45 o
   8   1   0          0.00          0.03         0.24 o
  -6   2   0          0.46          0.55         0.26 o
  -5   2   0          1.96          1.58         0.17 o
  -4   2   0         38.80         37.61         0.46 o
  -3   2   0         33.26         32.72         0.43 o
  -2   2   0         41.33         38.37         0.51 o
  -1   2   0         17.01         16.39         0.29 o
   0   2   0        337.42        333.03         3.73 o
   1   2   0         39.22         38.77         0.44 o
   2   2   0        846.06        894.65         8.14 o
   3   2   0        242.56        259.90         2.24 o
   4   2   0          9.85         10.78         0.16 o
   5   2   0         63.99         64.71         0.59 o
   6   2   0         11.50         11.41         0.22 o
   7   2   0        100.66        101.48         1.02 o
   8   2   0          5.42          5.77         0.68 o
  -6   3   0          1.14          0.87         0.17 o
  -5   3   0         25.21         25.65         0.43 o
  -4   3   0          3.68          3.57         0.21 o
  -3   3   0         39.60         36.00         0.49 o
  -2   3   0         76.33         78.58         0.99 o
  -1   3   0         13.99         12.14         0.25 o
   0   3   0          5.20          5.90         0.20 o
   1   3   0        246.93        254.01         2.58 o
   2   3   0         45.88         42.15         0.52 o
   3   3   0         16.63         19.56         0.28 o
   4   3   0          6.67          6.81         0.18 o
   5   3   0         54.02         52.88         0.55 o
   6   3   0          2.20          1.71         0.12 o
   7   3   0          5.03          4.74         0.24 o
   8   3   0          0.13         -0.09         0.18 o
  -5   4   0          4.64          4.68         0.24 o
  -4   4   0          3.16          3.55         0.22 o
  -3   4   0          0.70          0.80         0.14 o
  -2   4   0         50.43         47.31         0.69 o
  -1   4   0         36.08         33.44         0.81 o
   0   4   0         73.44         70.01         0.92 o
   1   4   0          2.47          2.67         0.17 o
   2   4   0         10.59          9.56         0.24 o
   3   4   0        119.39        119.15         1.31 o
   4   4   0         28.07         25.51         0.44 o
   5   4   0          0.03          0.15         0.09 o
   6   4   0          2.58          2.28         0.13 o
   7   4   0          6.86          6.43         0.30 o
   8   4   0          0.36          0.53         0.21 o
  -4   5   0          0.24          0.62         0.20 o
  -3   5   0          0.97          0.59         0.34 o
  -2   5   0          0.40          0.66         0.23 o
  -1   5   0         11.77         11.50         0.41 o
   0   5   0         24.09         23.08         0.48 o
   1   5   0         33.05         33.13         0.50 o
   2   5   0         58.31         57.74         0.73 o
   3   5   0          1.01          1.28         0.13 o
   4   5   0         14.11         12.54         0.35 o
   5   5   0         20.63         15.05         0.34 o
   6   5   0          4.18          4.70         0.25 o
   7   5   0          4.61          5.78         0.23 o
   8   5   0          5.66          7.04         0.31 o
  -3   6   0          0.76          0.56         0.33 o
  -2   6   0         15.63         16.75         0.69 o
  -1   6   0          2.24          2.48         0.39 o
   0   6   0         94.33         96.28         1.16 o
   1   6   0         60.96         64.60         0.85 o
   2   6   0          0.17         -0.03         0.12 o
   3   6   0          3.72          2.58         0.20 o
   4   6   0          0.50          0.18         0.14 o
   5   6   0         13.78         14.79         0.48 o
   6   6   0          3.16          2.69         0.24 o
   7   6   0          4.02          3.91         0.26 o
  -1   7   0          4.22          4.80         0.38 o
   0   7   0          2.53          2.57         0.28 o
   1   7   0         11.92         12.97         0.43 o
   2   7   0          3.16          3.08         0.22 o
   3   7   0          0.98          1.27         0.18 o
   4   7   0          0.02         -0.15         0.15 o
   5   7   0          1.03          0.45         0.19 o
   6   7   0          0.14         -0.07         0.19 o
   7   7   0          9.97         11.69         0.57 o
   2   8   0          4.16          5.75         0.47 o
   3   8   0         23.53         31.56         0.87 o
   4   8   0          0.12         -0.15         0.19 o
   5   8   0          7.97         11.46         0.54 o
  -6  -7   1         10.24         14.56         0.57 o
  -5  -7   1          0.29         -0.10         0.23 o
  -4  -7   1         23.11         28.98         0.75 o
  -3  -7   1          5.73          6.58         0.43 o
  -2  -7   1          0.65          0.64         0.16 o
  -1  -7   1          0.68          0.61         0.18 o
   0  -7   1          2.22          2.48         0.25 o
  -7  -6   1          0.17          0.02         0.21 o
  -6  -6   1          4.11          3.42         0.39 o
  -5  -6   1          1.49          1.58         0.19 o
  -4  -6   1          3.20          3.51         0.27 o
  -3  -6   1          4.77          5.22         0.31 o
  -2  -6   1         13.58         13.60         0.39 o
  -1  -6   1          4.99          4.81         0.30 o
   0  -6   1         23.52         24.21         0.54 o
   1  -6   1          4.52          4.65         0.54 o
   2  -6   1          0.23          0.11         0.22 o
  -7  -5   1          0.24          0.21         0.16 o
  -6  -5   1          7.76          8.06         0.31 o
  -5  -5   1          0.03          0.08         0.11 o
  -4  -5   1          9.69          6.98         0.31 o
  -3  -5   1          3.31          3.01         0.23 o
  -2  -5   1         95.90         94.13         1.23 o
  -1  -5   1        185.93        183.62         2.14 o
   0  -5   1          8.77          9.05         0.33 o
   1  -5   1         34.93         33.35         0.70 o
   2  -5   1          2.15          1.98         0.29 o
   3  -5   1         25.98         27.99         0.85 o
   4  -5   1          1.14          1.08         0.21 o
  -8  -4   1          5.20          7.27         0.38 o
  -7  -4   1          1.25          1.30         0.13 o
  -6  -4   1         16.07         12.90         0.26 o
  -5  -4   1          3.87          3.16         0.21 o
  -4  -4   1          4.78          5.59         0.22 o
  -3  -4   1         16.76         16.44         0.37 o
  -2  -4   1         70.68         69.34         0.91 o
  -1  -4   1         21.61         19.04         0.37 o
   0  -4   1         22.67         22.27         0.42 o
   1  -4   1         20.82         21.73         0.51 o
   2  -4   1         12.38          9.96         0.27 o
   3  -4   1          0.04          0.03         0.12 o
   4  -4   1          1.67          1.37         0.15 o
   5  -4   1          0.27          0.10         0.13 o
  -8  -3   1          2.27          2.17         0.34 o
  -7  -3   1          2.38          2.17         0.21 o
  -6  -3   1          0.55          0.32         0.09 o
  -5  -3   1         20.28         18.55         0.28 o
  -4  -3   1         42.28         42.06         0.47 o
  -3  -3   1          6.94          6.33         0.15 o
  -2  -3   1          3.10          3.43         0.19 o
  -1  -3   1         95.11         88.39         1.08 o
   0  -3   1         77.89         76.51         0.86 o
   1  -3   1        183.94        183.16         1.92 o
   2  -3   1          0.00         -0.06         0.09 o
   3  -3   1         14.44         16.67         0.30 o
   4  -3   1         18.31         17.95         0.31 o
   5  -3   1         49.81         51.45         0.68 o
   6  -3   1         36.19         37.37         0.64 o
  -8  -2   1          0.38          0.71         0.20 o
  -7  -2   1          3.49          3.04         0.26 o
  -6  -2   1         62.85         61.19         0.60 o
  -5  -2   1          1.84          1.38         0.09 o
  -4  -2   1         44.41         46.53         0.43 o
  -3  -2   1         12.32         11.91         0.17 o
  -2  -2   1        534.15        578.75         4.87 o
  -1  -2   1         23.46         23.85         0.35 o
   0  -2   1          6.67          7.75         0.17 o
   1  -2   1        141.97        150.44         1.43 o
   2  -2   1         89.00         85.93         0.79 o
   3  -2   1          1.36          1.44         0.10 o
   4  -2   1         19.16         19.95         0.32 o
   5  -2   1          7.49          7.10         0.32 o
   6  -2   1          0.11          0.04         0.29 o
  -8  -1   1         33.96         37.03         0.60 o
  -7  -1   1          1.88          1.91         0.15 o
  -6  -1   1         30.55         29.47         0.38 o
  -5  -1   1          4.70          5.27         0.18 o
  -4  -1   1         34.37         35.21         0.36 o
  -3  -1   1        359.87        359.09         2.86 o
  -2  -1   1         78.63         82.74         0.80 o
  -1  -1   1        487.88        501.48         6.03 o
   0  -1   1        148.84        149.24         1.85 o
   1  -1   1         89.85        104.08         0.91 o
   2  -1   1        103.40        107.82         0.95 o
   3  -1   1        140.39        129.63         1.15 o
   4  -1   1          3.36          2.72         0.11 o
   5  -1   1          2.89          2.43         0.14 o
   6  -1   1          8.50          8.65         0.33 o
   7  -1   1          6.36          7.01         0.53 o
  -7   0   1          0.41          0.62         0.17 o
  -6   0   1          7.57          8.45         0.25 o
  -5   0   1          3.43          3.23         0.19 o
  -4   0   1          7.36          7.71         0.17 o
  -3   0   1         12.92         13.34         0.16 o
  -2   0   1         13.14         13.90         0.15 o
  -1   0   1         40.15         41.34         0.40 o
   0   0   1        218.20        237.72         3.60 o
   1   0   1       1580.76       1687.72        13.47 o
   2   0   1          0.97          0.56         0.04 o
   3   0   1         64.07         71.98         0.59 o
   4   0   1         10.95         13.13         0.20 o
   5   0   1         54.16         54.35         0.55 o
   6   0   1          4.86          4.59         0.23 o
   7   0   1          0.00         -0.11         0.17 o
   8   0   1          2.40          2.15         0.31 o
  -7   1   1          1.02          0.57         0.37 o
  -6   1   1          4.55          4.23         0.35 o
  -5   1   1         30.78         30.14         0.43 o
  -4   1   1         21.71         21.95         0.28 o
  -3   1   1         37.65         42.69         0.44 o
  -2   1   1        109.33        108.24         0.98 o
  -1   1   1       4447.38       4382.67        48.38 o
   0   1   1        181.54        190.31         2.48 o
   1   1   1        104.20        100.15         0.93 o
   2   1   1        184.92        192.22         1.54 o
   3   1   1        194.51        235.12         1.78 o
   4   1   1         80.46         89.13         0.73 o
   5   1   1         47.90         49.28         0.47 o
   6   1   1          7.69          8.48         0.22 o
   7   1   1          0.12         -0.01         0.20 o
   8   1   1          6.01          5.82         0.32 o
  -6   2   1          4.61          4.70         0.48 o
  -5   2   1          1.16          1.04         0.15 o
  -4   2   1          0.18          0.00         0.11 o
  -3   2   1          4.79          6.14         0.19 o
  -2   2   1          0.57          0.69         0.06 o
  -1   2   1          1.62          1.40         0.11 o
   0   2   1         34.13         30.44         0.62 o
   1   2   1        330.99        322.22         2.95 o
   2   2   1         14.47         13.40         0.19 o
   3   2   1         29.18         28.23         0.31 o
   4   2   1         34.91         37.09         0.39 o
   5   2   1          0.16          0.11         0.08 o
   6   2   1         35.86         34.28         0.43 o
   7   2   1          3.16          2.54         0.17 o
   8   2   1         12.72         11.94         0.64 o
  -6   3   1          0.08          0.00         0.38 o
  -5   3   1         10.05          9.67         0.71 o
  -4   3   1          0.55          0.70         0.13 o
  -3   3   1          7.07          6.34         0.25 o
  -2   3   1          0.00          0.08         0.07 o
  -1   3   1        101.50        102.27         1.50 o
   0   3   1         21.64         22.35         0.39 o
   1   3   1        618.59        608.21         5.55 o
   2   3   1        441.32        458.48         4.21 o
   3   3   1         27.75         27.84         0.37 o
   4   3   1        112.91        117.17         1.01 o
   5   3   1         27.20         26.60         0.35 o
   6   3   1        211.72        212.56         1.94 o
   7   3   1         10.94         10.11         0.28 o
   8   3   1          0.43          0.28         0.20 o
  -5   4   1          4.95          5.83         0.53 o
  -4   4   1         16.27         16.49         0.37 o
  -3   4   1         20.75         21.73         0.55 o
  -2   4   1          4.80          3.97         0.50 o
  -1   4   1         19.15         20.31         0.64 o
   0   4   1         27.10         25.67         0.53 o
   1   4   1         14.13         12.42         0.30 o
   2   4   1          0.49          0.56         0.07 o
   3   4   1         13.75         14.85         0.30 o
   4   4   1         10.00          9.67         0.32 o
   5   4   1          0.23          0.04         0.14 o
   6   4   1         20.54         18.46         0.30 o
   7   4   1          0.09          0.07         0.10 o
   8   4   1          0.24          0.22         0.18 o
  -4   5   1          0.74          0.78         0.29 o
  -3   5   1          9.34          9.63         0.39 o
  -2   5   1         12.54         11.39         0.51 o
  -1   5   1         28.45         28.95         0.63 o
   0   5   1          0.54          0.36         0.14 o
   1   5   1         11.68         11.53         0.30 o
   2   5   1         79.43         79.79         0.74 o
   3   5   1         15.68         14.00         0.29 o
   4   5   1          3.69          5.04         0.32 o
   5   5   1          0.27          0.40         0.15 o
   6   5   1         13.49         11.45         0.33 o
   7   5   1          0.14          0.17         0.10 o
   8   5   1         24.06         28.31         0.59 o
  -3   6   1          0.92          0.99         0.33 o
  -2   6   1          5.57          6.60         0.54 o
  -1   6   1         19.14         19.37         0.74 o
   0   6   1         10.54         11.25         0.47 o
   1   6   1         74.06         75.15         1.00 o
   2   6   1          1.79          1.33         0.11 o
   3   6   1         13.45         12.35         0.28 o
   4   6   1         19.67         14.79         0.39 o
   5   6   1          4.84          5.63         0.36 o
   6   6   1          1.27          1.53         0.22 o
   7   6   1          3.56          4.17         0.31 o
   8   6   1          0.03         -0.01         0.14 o
  -1   7   1         27.65         31.95         0.93 o
   0   7   1         23.24         25.11         0.68 o
   1   7   1          0.25          0.01         0.14 o
   2   7   1          0.20          0.08         0.11 o
   3   7   1          0.97          0.87         0.16 o
   4   7   1         11.19         13.65         0.43 o
   5   7   1          5.48          5.75         0.40 o
   6   7   1          5.57          4.98         0.37 o
   7   7   1          3.03          2.69         0.29 o
   1   8   1          1.28          1.41         0.23 o
   2   8   1          0.18         -0.26         0.19 o
   3   8   1          0.81          0.66         0.25 o
   4   8   1          0.10         -0.22         0.17 o
   5   8   1          0.80          0.63         0.22 o
   6   8   1         13.24         17.12         0.63 o
  -4  -7   2          1.18          1.27         0.27 o
  -3  -7   2         31.14         38.34         0.79 o
  -2  -7   2          0.22          0.27         0.25 o
  -1  -7   2          1.67          1.72         0.24 o
  -6  -6   2          0.18          0.01         0.16 o
  -5  -6   2         12.29         14.43         0.62 o
  -4  -6   2          3.80          4.01         0.31 o
  -3  -6   2          0.89          0.87         0.18 o
  -2  -6   2          0.49          0.30         0.17 o
  -1  -6   2         10.22         10.90         0.41 o
   0  -6   2          0.06         -0.12         0.16 o
   1  -6   2          0.77          0.72         0.20 o
   2  -6   2          4.00          4.71         0.41 o
  -7  -5   2          4.40          5.48         0.30 o
  -6  -5   2          2.13          2.11         0.15 o
  -5  -5   2          4.89          5.38         0.28 o
  -4  -5   2          5.48          5.55         0.33 o
  -3  -5   2          6.26          6.35         0.33 o
  -2  -5   2          6.25          5.68         0.30 o
  -1  -5   2         79.79         80.08         1.11 o
   0  -5   2         26.73         26.75         0.54 o
   1  -5   2          0.11         -0.03         0.15 o
   2  -5   2         10.15          9.04         0.38 o
   3  -5   2          1.72          1.83         0.22 o
  -7  -4   2          2.19          1.76         0.15 o
  -6  -4   2          0.54          0.57         0.10 o
  -5  -4   2         14.46         12.18         0.27 o
  -4  -4   2          7.12          6.63         0.25 o
  -3  -4   2         73.20         70.40         1.00 o
  -2  -4   2        205.55        197.48         2.35 o
  -1  -4   2         15.05         14.80         0.36 o
   0  -4   2         54.98         50.95         0.76 o
   1  -4   2          7.68          7.36         0.30 o
   2  -4   2         38.20         35.66         0.54 o
   3  -4   2          1.51          1.37         0.12 o
   4  -4   2          6.81          7.14         0.28 o
  -7  -3   2          7.03          6.05         0.30 o
  -6  -3   2          0.00         -0.06         0.10 o
  -5  -3   2          2.07          1.87         0.11 o
  -4  -3   2          0.16         -0.02         0.08 o
  -3  -3   2         83.27         79.93         0.92 o
  -2  -3   2          6.07          4.81         0.17 o
  -1  -3   2         21.51         19.31         0.33 o
   0  -3   2         67.39         70.89         0.83 o
   1  -3   2         66.12         60.78         0.63 o
   2  -3   2          3.04          3.30         0.19 o
   3  -3   2          4.29          3.98         0.19 o
   4  -3   2          0.60          0.63         0.11 o
   5  -3   2          0.48          0.42         0.16 o
  -7  -2   2          0.42          0.34         0.15 o
  -6  -2   2          3.77          2.82         0.21 o
  -5  -2   2          1.81          1.80         0.11 o
  -4  -2   2          6.10          6.26         0.18 o
  -3  -2   2          0.33          0.22         0.06 o
  -2  -2   2         69.12         63.54         0.65 o
  -1  -2   2         23.06         23.67         0.25 o
   0  -2   2        303.30        320.97         2.42 o
   1  -2   2          1.04          0.93         0.06 o
   2  -2   2         50.47         57.99         0.54 o
   3  -2   2         53.13         51.91         0.54 o
   4  -2   2        115.69        118.02         1.11 o
   5  -2   2         87.11         87.48         0.95 o
   6  -2   2          0.10          0.38         0.16 o
  -7  -1   2         41.72         42.68         0.76 o
  -6  -1   2          0.36          0.19         0.14 o
  -5  -1   2         31.86         31.15         0.39 o
  -4  -1   2          1.45          1.52         0.09 o
  -3  -1   2        245.27        246.48         1.88 o
  -2  -1   2        104.17        103.18         0.74 o
  -1  -1   2          0.01         -0.01         0.04 o
   0  -1   2        175.25        185.70         1.41 o
   1  -1   2        143.31        156.07         1.27 o
   2  -1   2         37.30         45.05         0.42 o
   3  -1   2          0.17          0.09         0.06 o
   4  -1   2         27.69         27.37         0.34 o
   5  -1   2          4.04          3.49         0.26 o
   6  -1   2          6.21          6.17         0.33 o
   7  -1   2          1.49          1.52         0.24 o
  -7   0   2         12.53         12.75         0.35 o
  -6   0   2          0.65          0.79         0.13 o
  -5   0   2          2.35          2.12         0.15 o
  -4   0   2         67.29         63.54         0.64 o
  -3   0   2         41.99         41.91         0.36 o
  -2   0   2        102.22        107.82         0.95 o
  -1   0   2        105.42        101.74         0.78 o
   0   0   2        108.33        118.18         0.95 o
   1   0   2         83.93         96.49         0.75 o
   2   0   2        332.40        369.11         2.75 o
   3   0   2          4.93          5.78         0.11 o
   4   0   2         13.26         15.34         0.22 o
   5   0   2         15.42         17.27         0.28 o
   6   0   2          7.42          7.42         0.24 o
   7   0   2         26.53         26.02         0.42 o
  -7   1   2          2.49          2.73         0.21 o
  -6   1   2          1.36          1.35         0.15 o
  -5   1   2          6.89          7.54         0.23 o
  -4   1   2          0.09          0.15         0.08 o
  -3   1   2         23.76         22.11         0.26 o
  -2   1   2         16.11         18.07         0.21 o
  -1   1   2        349.70        339.23         2.79 o
   0   1   2       2339.29       2314.18        26.01 o
   1   1   2          0.22         -0.02         0.04 o
   2   1   2        195.85        221.64         1.95 o
   3   1   2         34.27         38.87         0.35 o
   4   1   2        238.49        263.14         2.01 o
   5   1   2          0.00          0.29         0.09 o
   6   1   2          1.39          1.20         0.12 o
   7   1   2          2.41          1.95         0.18 o
   8   1   2          6.89          7.62         0.33 o
  -6   2   2          7.45          8.61         0.36 o
  -5   2   2         11.36         11.24         0.30 o
  -4   2   2         11.22         12.49         0.28 o
  -3   2   2         16.70         17.97         0.40 o
  -2   2   2        676.28        675.29         5.70 o
  -1   2   2        110.21        104.28         0.88 o
   0   2   2         12.85         13.43         0.20 o
   1   2   2         92.20         86.83         1.00 o
   2   2   2         88.79        112.32         0.99 o
   3   2   2         58.13         63.42         0.66 o
   4   2   2        132.51        142.05         1.31 o
   5   2   2         23.82         24.27         0.30 o
   6   2   2          0.75          0.55         0.10 o
   7   2   2         22.24         21.01         0.42 o
   8   2   2          4.28          4.06         0.33 o
  -6   3   2          0.02          0.24         0.19 o
  -5   3   2          0.24         -0.07         0.17 o
  -4   3   2          0.59          0.56         0.11 o
  -3   3   2          2.79          3.20         0.28 o
  -2   3   2          0.50          0.53         0.12 o
  -1   3   2          7.03          7.03         0.18 o
   0   3   2         76.66         83.61         1.22 o
   1   3   2         49.48         43.93         0.50 o
   2   3   2        157.59        155.66         1.64 o
   3   3   2          8.15          8.42         0.15 o
   4   3   2          0.60          0.37         0.06 o
   5   3   2         73.80         70.02         0.66 o
   6   3   2         25.72         25.13         0.40 o
   7   3   2         49.41         48.55         0.73 o
   8   3   2          2.54          2.40         0.39 o
  -5   4   2          1.58          1.20         0.26 o
  -4   4   2          0.19          0.01         0.15 o
  -3   4   2          2.91          2.14         0.15 o
  -2   4   2         31.57         32.21         1.36 o
  -1   4   2          1.27          1.23         0.21 o
   0   4   2        151.61        150.93         1.85 o
   1   4   2        178.96        175.01         2.12 o
   2   4   2         17.60         18.22         0.29 o
   3   4   2         80.60         81.96         0.96 o
   4   4   2         25.96         24.42         0.36 o
   5   4   2        276.17        275.07         2.62 o
   6   4   2         13.76         12.28         0.26 o
   7   4   2          0.57          0.60         0.12 o
   8   4   2          2.78          2.39         0.25 o
  -4   5   2          5.60          6.04         1.16 o
  -3   5   2          0.25          0.82         0.46 o
  -2   5   2         10.09         10.25         0.63 o
  -1   5   2          0.46          0.23         0.21 o
   0   5   2          7.76          7.67         0.47 o
   1   5   2          0.29          0.32         0.09 o
   2   5   2         12.82         13.74         0.25 o
   3   5   2          1.48          1.20         0.11 o
   4   5   2          4.39          4.72         0.30 o
   5   5   2         31.25         28.49         0.58 o
   6   5   2          0.72          0.52         0.11 o
   7   5   2          2.30          2.21         0.18 o
   8   5   2          0.89          0.94         0.17 o
  -3   6   2          2.63          2.49         0.35 o
  -2   6   2          4.19          6.70         0.87 o
  -1   6   2          0.03          0.24         0.43 o
   0   6   2         10.27         11.52         1.39 o
   1   6   2         29.46         30.79         0.63 o
   2   6   2          1.84          1.31         0.11 o
   3   6   2          3.07          3.54         0.23 o
   4   6   2          0.79          0.25         0.11 o
   5   6   2         14.01         11.45         0.43 o
   6   6   2          0.11          0.05         0.16 o
   7   6   2         36.40         42.31         0.82 o
   8   6   2          8.90         11.77         0.56 o
  -1   7   2          1.73          2.21         0.34 o
   0   7   2         45.74         49.92         0.97 o
   1   7   2          4.76          5.81         0.46 o
   2   7   2          6.10          5.90         0.28 o
   3   7   2         14.23         12.92         0.35 o
   4   7   2          3.34          3.52         0.31 o
   5   7   2          0.09         -0.12         0.17 o
   6   7   2          0.43          0.33         0.19 o
   7   7   2          0.01         -0.21         0.23 o
   0   8   2          0.60          0.31         0.38 o
   1   8   2          0.11         -0.10         0.17 o
   2   8   2          1.03          0.20         0.32 o
   3   8   2          4.85          4.08         1.07 o
   4   8   2          3.19          2.87         0.29 o
   5   8   2          4.38          3.67         0.34 o
   6   8   2          1.37          1.05         0.24 o
  -5  -6   3          1.01          1.20         0.27 o
  -4  -6   3         39.79         47.81         1.03 o
  -3  -6   3          0.78          0.78         0.27 o
  -2  -6   3          2.25          2.23         0.24 o
  -1  -6   3          2.46          2.96         0.26 o
   0  -6   3          3.19          3.00         0.26 o
   1  -6   3          0.50          0.59         0.21 o
  -6  -5   3          2.85          3.47         0.25 o
  -5  -5   3          0.71          0.76         0.15 o
  -4  -5   3          0.56          0.55         0.14 o
  -3  -5   3          0.63          0.77         0.20 o
  -2  -5   3         18.30         19.08         0.47 o
  -1  -5   3          0.25          0.32         0.16 o
   0  -5   3          0.00         -0.10         0.15 o
   1  -5   3          3.34          3.44         0.28 o
   2  -5   3          4.92          5.79         0.36 o
   3  -5   3          1.65          1.14         0.19 o
  -7  -4   3          1.04          0.93         0.15 o
  -6  -4   3          4.07          4.19         0.23 o
  -5  -4   3          2.97          2.80         0.14 o
  -4  -4   3          0.66          0.51         0.10 o
  -3  -4   3          1.84          1.74         0.16 o
  -2  -4   3        139.91        135.90         1.96 o
  -1  -4   3         68.67         65.53         1.36 o
   0  -4   3          3.68          3.40         0.21 o
   1  -4   3         22.99         19.75         0.35 o
   2  -4   3          7.36          7.80         0.26 o
   3  -4   3         43.91         40.57         0.57 o
   4  -4   3          0.29          0.08         0.12 o
  -7  -3   3          0.20          0.26         0.21 o
  -6  -3   3         10.40          9.36         0.27 o
  -5  -3   3          3.80          3.33         0.21 o
  -4  -3   3         31.58         30.96         0.39 o
  -3  -3   3        122.30        116.32         1.18 o
  -2  -3   3         29.23         27.74         0.37 o
  -1  -3   3         51.26         46.30         0.64 o
   0  -3   3         20.57         20.47         0.33 o
   1  -3   3         21.58         17.69         0.26 o
   2  -3   3          1.51          1.54         0.10 o
   3  -3   3         17.50         16.16         0.29 o
   4  -3   3          0.00          0.03         0.10 o
   5  -3   3          0.20          0.27         0.16 o
  -7  -2   3          0.50          0.28         0.17 o
  -6  -2   3          0.33          0.28         0.20 o
  -5  -2   3          3.24          2.58         0.21 o
  -4  -2   3         38.01         36.57         0.44 o
  -3  -2   3          0.02         -0.02         0.06 o
  -2  -2   3          7.08          6.12         0.16 o
  -1  -2   3        105.89        107.91         0.92 o
   0  -2   3        156.48        155.05         1.29 o
   1  -2   3         31.75         32.09         0.35 o
   2  -2   3          7.72          7.95         0.17 o
   3  -2   3          0.05          0.04         0.08 o
   4  -2   3          0.81          0.74         0.10 o
   5  -2   3         81.53         82.39         0.91 o
   6  -2   3         25.43         25.48         0.55 o
  -7  -1   3          0.12         -0.27         0.21 o
  -6  -1   3          1.38          0.97         0.15 o
  -5  -1   3          2.57          2.28         0.14 o
  -4  -1   3          4.80          3.98         0.16 o
  -3  -1   3         14.07         12.98         0.18 o
  -2  -1   3          6.23          5.28         0.12 o
  -1  -1   3        210.86        216.11         1.87 o
   0  -1   3          3.65          3.59         0.10 o
   1  -1   3         84.61         94.06         0.72 o
   2  -1   3        127.10        133.85         1.05 o
   3  -1   3        144.42        141.82         1.20 o
   4  -1   3        136.75        137.28         1.25 o
   5  -1   3          0.40          0.20         0.11 o
   6  -1   3          9.87         10.34         0.47 o
   7  -1   3          0.54          0.32         0.20 o
  -7   0   3          0.21          0.03         0.17 o
  -6   0   3         17.42         16.89         0.45 o
  -5   0   3          2.07          1.90         0.14 o
  -4   0   3         71.32         69.04         0.75 o
  -3   0   3         75.75         70.59         0.57 o
  -2   0   3          9.28         10.38         0.14 o
  -1   0   3        102.40        107.10         0.79 o
   0   0   3         12.72         12.33         0.14 o
   1   0   3         90.76        102.78         0.77 o
   2   0   3         32.65         37.96         0.32 o
   3   0   3         85.83         84.59         0.70 o
   4   0   3         19.58         19.18         0.24 o
   5   0   3         15.94         15.54         0.28 o
   6   0   3         10.13         10.05         0.26 o
   7   0   3         19.51         19.80         0.45 o
  -6   1   3          0.00          0.12         0.14 o
  -5   1   3          7.99          7.91         0.25 o
  -4   1   3          4.29          4.41         0.18 o
  -3   1   3         20.53         22.23         0.28 o
  -2   1   3          5.54          5.61         0.12 o
  -1   1   3         40.88         40.65         0.34 o
   0   1   3          8.50          9.70         0.12 o
   1   1   3         72.56         71.78         0.57 o
   2   1   3          2.19          3.02         0.09 o
   3   1   3         52.73         68.10         0.60 o
   4   1   3         13.38         15.48         0.21 o
   5   1   3          2.76          2.16         0.12 o
   6   1   3         56.95         51.60         0.63 o
   7   1   3          1.63          1.42         0.15 o
   8   1   3          7.34          7.61         0.33 o
  -6   2   3          2.76          2.85         0.34 o
  -5   2   3          0.74          0.49         0.17 o
  -4   2   3         11.71         10.96         0.29 o
  -3   2   3         12.19         12.69         0.26 o
  -2   2   3        131.52        130.28         1.18 o
  -1   2   3        836.45        834.72         6.56 o
   0   2   3          1.17          1.06         0.09 o
   1   2   3        125.77        131.01         1.54 o
   2   2   3         32.68         32.53         0.34 o
   3   2   3        434.69        487.80         4.47 o
   4   2   3          8.78         15.35         0.23 o
   5   2   3         13.06         13.97         0.23 o
   6   2   3          1.05          0.61         0.10 o
   7   2   3          7.34          7.33         0.27 o
   8   2   3          1.09          0.69         0.28 o
  -5   3   3          2.24          2.31         0.17 o
  -4   3   3          4.54          4.10         0.22 o
  -3   3   3        102.79        105.46         1.13 o
  -2   3   3         10.59         10.66         0.23 o
  -1   3   3          0.25          0.28         0.07 o
   0   3   3         21.48         18.71         0.23 o
   1   3   3          3.03          2.86         0.12 o
   2   3   3         33.79         36.33         0.38 o
   3   3   3        119.46        124.13         1.12 o
   4   3   3         45.32         46.28         0.48 o
   5   3   3          1.19          0.79         0.09 o
   6   3   3         43.04         38.98         0.53 o
   7   3   3          3.70          3.50         0.41 o
   8   3   3          0.42          0.29         0.34 o
  -5   4   3          0.81          0.85         0.16 o
  -4   4   3          0.29          0.50         0.14 o
  -3   4   3          0.11          0.09         0.11 o
  -2   4   3          1.53          1.44         0.15 o
  -1   4   3         26.13         28.57         0.47 o
   0   4   3         32.75         31.48         0.54 o
   1   4   3        143.42        135.50         2.39 o
   2   4   3          2.66          2.81         0.20 o
   3   4   3         13.10         12.92         0.34 o
   4   4   3         89.54         85.78         0.90 o
   5   4   3         71.88         70.89         0.79 o
   6   4   3        119.69        117.32         1.13 o
   7   4   3          3.76          4.10         0.22 o
   8   4   3          8.49          8.98         0.70 o
  -4   5   3          2.73          2.34         0.44 o
  -3   5   3          8.66          9.48         0.66 o
  -2   5   3          0.01         -0.05         0.21 o
  -1   5   3         21.64         21.96         1.21 o
   0   5   3         40.88         43.08         0.95 o
   1   5   3          4.14          4.63         0.26 o
   2   5   3         31.49         29.44         0.57 o
   3   5   3          7.19          6.86         0.29 o
   4   5   3        161.71        160.62         1.99 o
   5   5   3         10.72          9.42         0.36 o
   6   5   3          9.56          9.31         0.25 o
   7   5   3          2.36          2.24         0.15 o
   8   5   3          3.81          3.40         0.35 o
  -3   6   3          3.35          6.02         1.00 o
  -2   6   3          0.52          0.09         0.59 o
  -1   6   3          4.03          2.42         0.48 o
   0   6   3          1.45          1.15         0.29 o
   1   6   3          7.19          8.03         0.42 o
   2   6   3          6.80          7.00         0.30 o
   3   6   3          7.35          6.39         0.28 o
   4   6   3         16.34         14.79         0.40 o
   5   6   3          0.71          0.43         0.14 o
   6   6   3          4.77          4.72         0.36 o
   7   6   3          2.16          2.16         0.20 o
   8   6   3          9.98         11.54         0.70 o
  -1   7   3          7.36          8.89         1.66 o
   0   7   3          7.59          6.94         0.91 o
   1   7   3          2.17          1.18         0.31 o
   2   7   3          0.35         -0.07         0.16 o
   3   7   3          2.75          1.99         0.20 o
   4   7   3         10.37          8.92         0.37 o
   5   7   3          0.54          0.21         0.15 o
   6   7   3         29.62         35.14         0.80 o
   7   7   3          8.87         10.94         0.60 o
   0   8   3          3.60          5.05         0.64 o
   1   8   3          1.40          1.76         0.29 o
   2   8   3          5.54          3.71         0.58 o
   3   8   3          1.02          0.40         0.22 o
   4   8   3          0.99          0.41         0.20 o
   5   8   3          0.20         -0.21         0.16 o
   6   8   3          0.00         -0.43         0.21 o
  -3  -6   4          3.47          3.26         0.33 o
  -2  -6   4          0.97          0.80         0.23 o
  -1  -6   4          3.97          4.54         0.39 o
  -5  -5   4         29.72         34.50         0.63 o
  -4  -5   4          0.83          0.86         0.20 o
  -3  -5   4          2.38          2.53         0.28 o
  -2  -5   4          0.78          0.65         0.19 o
  -1  -5   4          0.66          0.51         0.18 o
   0  -5   4          0.12         -0.06         0.13 o
   1  -5   4          6.37          6.69         0.31 o
   2  -5   4          5.64          7.46         0.33 o
  -6  -4   4          0.00         -0.18         0.18 o
  -5  -4   4          0.13          0.02         0.11 o
  -4  -4   4          1.16          1.08         0.14 o
  -3  -4   4         16.78         16.86         0.34 o
  -2  -4   4          0.82          0.82         0.15 o
  -1  -4   4          5.05          4.59         0.22 o
   0  -4   4          0.45          0.37         0.11 o
   1  -4   4          3.58          4.40         0.26 o
   2  -4   4          4.20          3.54         0.29 o
   3  -4   4          1.14          1.16         0.14 o
  -6  -3   4          1.05          1.02         0.18 o
  -5  -3   4          0.65          0.52         0.11 o
  -4  -3   4          0.00         -0.11         0.09 o
  -3  -3   4        128.48        129.48         1.13 o
  -2  -3   4         94.42         89.48         1.06 o
  -1  -3   4         10.60          9.54         0.23 o
   0  -3   4         37.21         32.41         0.52 o
   1  -3   4         10.67         11.17         0.22 o
   2  -3   4         88.79         81.60         0.86 o
   3  -3   4          2.06          1.32         0.11 o
   4  -3   4          6.08          6.22         0.24 o
   5  -3   4          1.47          1.51         0.15 o
  -6  -2   4          0.72          0.47         0.22 o
  -5  -2   4          9.73          9.87         0.35 o
  -4  -2   4         32.50         30.86         0.44 o
  -3  -2   4         33.71         32.80         0.38 o
  -2  -2   4         14.48         13.24         0.24 o
  -1  -2   4         22.97         22.78         0.31 o
   0  -2   4          1.54          0.46         0.08 o
   1  -2   4          0.04         -0.06         0.07 o
   2  -2   4         22.03         19.97         0.27 o
   3  -2   4          0.00         -0.11         0.07 o
   4  -2   4          1.24          1.24         0.11 o
   5  -2   4          0.14          0.08         0.14 o
   6  -2   4          0.32          0.25         0.19 o
  -6  -1   4          1.42          1.43         0.17 o
  -5  -1   4         10.85         10.80         0.27 o
  -4  -1   4          0.12         -0.01         0.09 o
  -3  -1   4          2.48          1.83         0.09 o
  -2  -1   4         73.63         72.35         0.66 o
  -1  -1   4         87.23         81.62         0.72 o
   0  -1   4         82.54         85.20         0.67 o
   1  -1   4          7.74          7.93         0.15 o
   2  -1   4          6.96          7.84         0.18 o
   3  -1   4          0.49          0.49         0.08 o
   4  -1   4        219.34        219.18         1.88 o
   5  -1   4         66.14         64.91         0.91 o
   6  -1   4          0.00          0.07         0.17 o
  -6   0   4          0.77          0.63         0.16 o
  -5   0   4          6.19          5.11         0.23 o
  -4   0   4          3.91          3.36         0.16 o
  -3   0   4         18.71         16.75         0.26 o
  -2   0   4         48.16         48.42         0.43 o
  -1   0   4          1.38          0.82         0.06 o
   0   0   4         95.84        102.88         0.74 o
   1   0   4        137.77        138.50         1.03 o
   2   0   4         88.02         82.81         0.69 o
   3   0   4        117.05        118.20         0.96 o
   4   0   4          0.05         -0.16         0.09 o
   5   0   4          5.03          4.99         0.20 o
   6   0   4          3.26          2.87         0.16 o
   7   0   4          1.27          1.04         0.18 o
  -6   1   4          0.87          0.86         0.23 o
  -5   1   4         17.27         17.24         0.37 o
  -4   1   4         21.34         20.32         0.32 o
  -3   1   4          7.73          8.46         0.21 o
  -2   1   4         20.08         20.85         0.27 o
  -1   1   4          3.40          3.91         0.11 o
   0   1   4         98.66         98.63         0.74 o
   1   1   4         83.11         84.07         0.64 o
   2   1   4        133.32        126.60         1.00 o
   3   1   4         37.26         37.89         0.36 o
   4   1   4         24.15         25.57         0.33 o
   5   1   4         25.59         25.71         0.38 o
   6   1   4         50.54         51.00         0.66 o
   7   1   4         10.83          9.50         0.30 o
   8   1   4          0.81          0.84         0.16 o
  -6   2   4          0.75          0.90         0.22 o
  -5   2   4          0.05          0.00         0.18 o
  -4   2   4          4.95          5.52         0.31 o
  -3   2   4          0.05         -0.01         0.09 o
  -2   2   4         13.86         13.34         0.23 o
  -1   2   4          7.67          6.40         0.15 o
   0   2   4          8.94         11.77         0.19 o
   1   2   4         10.75         10.37         0.16 o
   2   2   4         68.20         77.70         0.64 o
   3   2   4          4.01          5.08         0.13 o
   4   2   4          3.81          5.11         0.16 o
   5   2   4         59.36         47.54         0.53 o
   6   2   4          2.86          2.70         0.15 o
   7   2   4          8.55          7.80         0.29 o
   8   2   4         14.90         15.24         0.45 o
  -5   3   4          6.29          5.98         0.47 o
  -4   3   4          6.79          6.82         0.27 o
  -3   3   4         33.24         33.64         0.48 o
  -2   3   4        249.33        248.27         2.79 o
  -1   3   4          2.38          1.94         0.10 o
   0   3   4         38.79         42.40         0.44 o
   1   3   4         14.42         14.04         0.20 o
   2   3   4        193.56        196.02         1.52 o
   3   3   4         30.77         36.89         0.41 o
   4   3   4         44.50         47.00         0.51 o
   5   3   4          0.39          0.09         0.08 o
   6   3   4          6.48          6.73         0.24 o
   7   3   4          9.49          8.05         0.65 o
   8   3   4          8.44          8.69         0.61 o
  -4   4   4         13.31         14.44         0.39 o
  -3   4   4          0.12         -0.05         0.13 o
  -2   4   4          0.14          0.22         0.10 o
  -1   4   4          1.75          1.38         0.11 o
   0   4   4          0.39          0.75         0.08 o
   1   4   4          3.56          4.36         0.22 o
   2   4   4         19.39         18.12         0.28 o
   3   4   4         26.02         25.57         0.35 o
   4   4   4          0.01          0.02         0.08 o
   5   4   4         56.27         53.04         0.69 o
   6   4   4          0.03         -0.14         0.09 o
   7   4   4          0.18         -0.04         0.11 o
   8   4   4          1.82          1.47         0.49 o
  -4   5   4          0.09          0.23         0.16 o
  -3   5   4          0.01         -0.05         0.18 o
  -2   5   4          9.87         10.54         0.36 o
  -1   5   4          4.78          5.29         0.36 o
   0   5   4         61.58         62.40         1.41 o
   1   5   4          6.54          7.15         0.49 o
   2   5   4         17.15         18.49         0.50 o
   3   5   4         48.46         47.39         0.70 o
   4   5   4         74.39         73.10         1.06 o
   5   5   4        154.08        152.90         2.56 o
   6   5   4          4.78          4.99         0.21 o
   7   5   4          8.39          9.17         0.27 o
   8   5   4          0.40          0.17         0.13 o
  -3   6   4          0.01          0.35         0.46 o
  -2   6   4          2.02          1.24         0.71 o
  -1   6   4          5.77          4.05         0.82 o
   0   6   4          3.48          1.93         0.55 o
   1   6   4          6.02          5.40         0.69 o
   2   6   4          0.65          0.44         0.17 o
   3   6   4         45.05         44.48         0.81 o
   4   6   4          6.26          5.66         0.36 o
   5   6   4         17.62         17.83         0.51 o
   6   6   4          1.29          1.15         0.15 o
   7   6   4          1.60          1.54         0.25 o
   8   6   4          0.12         -0.12         0.13 o
  -1   7   4          0.57         -0.51         0.62 o
   0   7   4          4.32          2.97         0.91 o
   1   7   4          5.89          3.46         0.46 o
   2   7   4          2.78          1.60         0.32 o
   3   7   4          5.46          3.73         0.32 o
   4   7   4          0.17          0.18         0.18 o
   5   7   4          3.75          2.58         0.25 o
   6   7   4          2.75          1.94         0.22 o
   7   7   4         19.71         22.28         0.65 o
   0   8   4          5.01          2.94         0.50 o
   1   8   4          0.01         -0.41         0.36 o
   2   8   4          2.37          1.61         0.37 o
   3   8   4          5.74          3.24         0.55 o
   4   8   4          0.74          0.26         0.23 o
   5   8   4         12.39         15.32         0.66 o
   6   8   4          4.83          5.31         0.42 o
   7   8   4          0.31         -0.29         0.26 o
  -3  -5   5          0.69          0.42         0.19 o
  -2  -5   5          3.60          4.07         0.30 o
  -1  -5   5          8.42         10.18         0.38 o
   0  -5   5          5.93          5.41         0.39 o
  -5  -4   5          0.39          0.38         0.14 o
  -4  -4   5          1.89          1.69         0.15 o
  -3  -4   5          0.07          0.11         0.13 o
  -2  -4   5          0.18          0.28         0.12 o
  -1  -4   5          0.84          0.49         0.16 o
   0  -4   5         10.73         10.65         0.32 o
   1  -4   5          4.98          5.97         0.31 o
   2  -4   5          3.34          3.61         0.31 o
  -5  -3   5          0.92          0.64         0.16 o
  -4  -3   5          6.58          6.50         0.26 o
  -3  -3   5          0.48          0.32         0.12 o
  -2  -3   5         20.98         20.80         0.33 o
  -1  -3   5          1.02          1.07         0.12 o
   0  -3   5          0.42          0.47         0.10 o
   1  -3   5          7.61          6.02         0.22 o
   2  -3   5         10.04          9.91         0.24 o
   3  -3   5          2.46          1.81         0.13 o
   4  -3   5          0.78          1.08         0.19 o
  -6  -2   5          1.79          1.37         0.27 o
  -5  -2   5          0.17          0.12         0.19 o
  -4  -2   5         70.47         68.32         1.56 o
  -3  -2   5         65.00         62.81         0.64 o
  -2  -2   5         18.15         18.86         0.31 o
  -1  -2   5         38.45         34.29         0.42 o
   0  -2   5          5.54          5.02         0.18 o
   1  -2   5         97.63         90.28         0.78 o
   2  -2   5          6.82          5.13         0.19 o
   3  -2   5         13.47         13.36         0.26 o
   4  -2   5          0.09          0.15         0.11 o
   5  -2   5          3.92          3.69         0.32 o
  -6  -1   5          2.57          2.45         0.22 o
  -5  -1   5          4.54          4.10         0.35 o
  -4  -1   5         17.01         16.58         0.33 o
  -3  -1   5          1.30          1.06         0.11 o
  -2  -1   5         12.23         12.60         0.23 o
  -1  -1   5          4.16          4.80         0.17 o
   0  -1   5          7.75          6.26         0.17 o
   1  -1   5         14.81         13.10         0.20 o
   2  -1   5          0.22          0.10         0.08 o
   3  -1   5          1.09          1.20         0.11 o
   4  -1   5          0.02          0.13         0.10 o
   5  -1   5         11.06         10.81         0.41 o
   6  -1   5          4.30          4.08         0.63 o
  -6   0   5          1.37          1.35         0.20 o
  -5   0   5          0.11         -0.11         0.14 o
  -4   0   5          1.47          1.38         0.13 o
  -3   0   5         20.50         20.75         0.30 o
  -2   0   5         19.97         18.94         0.28 o
  -1   0   5         82.81         85.48         0.72 o
   0   0   5          3.46          3.93         0.14 o
   1   0   5         21.17         23.58         0.29 o
   2   0   5          4.29          4.40         0.15 o
   3   0   5        328.39        331.98         2.54 o
   4   0   5        113.56        116.81         1.10 o
   5   0   5          0.19          0.02         0.10 o
   6   0   5         24.65         26.43         0.60 o
   7   0   5          5.10          5.41         0.41 o
  -5   1   5          1.64          1.21         0.15 o
  -4   1   5         14.14         13.89         0.29 o
  -3   1   5          3.11          3.22         0.14 o
  -2   1   5          0.18          0.15         0.09 o
  -1   1   5         40.48         41.81         0.41 o
   0   1   5         35.67         32.54         0.47 o
   1   1   5         16.69         15.06         0.21 o
   2   1   5         33.56         32.68         0.34 o
   3   1   5          0.32          0.09         0.09 o
   4   1   5          0.18          0.15         0.09 o
   5   1   5          9.50          8.10         0.25 o
   6   1   5          0.05         -0.10         0.13 o
   7   1   5          3.10          2.69         0.18 o
  -5   2   5          4.55          4.26         0.33 o
  -4   2   5          2.49          2.87         0.17 o
  -3   2   5          5.02          4.78         0.20 o
  -2   2   5          2.09          2.02         0.11 o
  -1   2   5         34.58         35.49         0.39 o
   0   2   5         36.38         36.02         0.36 o
   1   2   5         50.80         45.18         0.44 o
   2   2   5         23.15         21.39         0.25 o
   3   2   5         31.69         33.89         0.37 o
   4   2   5         29.02         30.61         0.39 o
   5   2   5         77.22         76.59         0.85 o
   6   2   5         31.19         26.95         0.42 o
   7   2   5          1.42          1.40         0.16 o
   8   2   5         11.95         12.76         0.43 o
  -5   3   5          0.52          0.74         0.32 o
  -4   3   5          0.62          0.12         0.21 o
  -3   3   5          8.01          6.97         0.26 o
  -2   3   5         13.54         13.66         0.29 o
  -1   3   5         34.00         34.69         0.46 o
   0   3   5          5.42          5.66         0.16 o
   1   3   5         35.52         39.12         0.41 o
   2   3   5          0.20          0.42         0.07 o
   3   3   5         27.66         30.24         0.34 o
   4   3   5         34.54         26.45         0.36 o
   5   3   5          1.70          1.87         0.13 o
   6   3   5          5.26          4.15         0.24 o
   7   3   5         19.67         18.48         0.53 o
   8   3   5          8.88         10.24         0.51 o
  -4   4   5          9.42         10.24         0.40 o
  -3   4   5         64.17         65.46         0.80 o
  -2   4   5          0.04         -0.08         0.11 o
  -1   4   5         10.21         10.24         0.23 o
   0   4   5          6.82          6.68         0.23 o
   1   4   5         45.23         45.65         0.57 o
   2   4   5         32.96         33.25         0.45 o
   3   4   5         44.45         43.61         0.48 o
   4   4   5          0.29          0.31         0.10 o
   5   4   5          2.77          2.69         0.23 o
   6   4   5         22.93         20.71         0.40 o
   7   4   5         18.17         18.67         0.68 o
   8   4   5          1.34          0.91         0.32 o
  -3   5   5          0.14          0.37         0.46 o
  -2   5   5          0.09         -0.04         0.13 o
  -1   5   5          1.93          2.21         0.25 o
   0   5   5          0.05          0.04         0.13 o
   1   5   5          0.00         -0.13         0.11 o
   2   5   5          6.47          6.60         0.26 o
   3   5   5          4.58          4.23         0.29 o
   4   5   5         41.85         40.01         0.53 o
   5   5   5          6.98          7.12         0.38 o
   6   5   5          5.69          5.52         0.24 o
   7   5   5          0.88          0.81         0.16 o
   8   5   5         11.21         13.16         0.61 o
  -2   6   5          0.69          0.08         0.38 o
  -1   6   5         18.78         18.61         0.60 o
   0   6   5          3.58          2.43         0.37 o
   1   6   5          9.78          9.18         0.78 o
   2   6   5         23.72         24.31         0.64 o
   3   6   5         36.39         36.77         0.87 o
   4   6   5        102.36        103.92         1.50 o
   5   6   5          5.26          4.88         0.40 o
   6   6   5          2.81          1.94         0.16 o
   7   6   5          0.57          0.39         0.14 o
   8   6   5          9.52         10.37         0.40 o
  -1   7   5          1.42         -0.36         0.41 o
   0   7   5          0.30         -0.49         0.34 o
   1   7   5          0.01         -0.50         0.73 o
   2   7   5          6.23          3.98         0.64 o
   3   7   5          1.10          0.80         0.21 o
   4   7   5         12.90         13.91         0.55 o
   5   7   5          0.29          0.00         0.19 o
   6   7   5          0.22         -0.27         0.20 o
   7   7   5          0.06         -0.04         0.24 o
   1   8   5          0.04         -0.67         0.34 o
   2   8   5          1.46          0.67         0.37 o
   3   8   5          0.02         -0.30         0.33 o
   4   8   5          2.06          1.19         0.28 o
   5   8   5          1.86          1.68         0.30 o
   6   8   5         19.47         24.35         0.83 o
  -2  -4   6          4.88          5.85         0.35 o
  -1  -4   6          5.48          5.18         0.40 o
   0  -4   6          7.98         10.48         0.30 o
  -4  -3   6          0.00         -0.28         0.19 o
  -3  -3   6          1.45          1.52         0.14 o
  -2  -3   6          0.53          0.51         0.12 o
  -1  -3   6          7.19          7.53         0.25 o
   0  -3   6          2.66          2.73         0.25 o
   1  -3   6          5.60          6.08         0.24 o
   2  -3   6          7.08          6.00         0.25 o
   3  -3   6          4.59          4.64         0.24 o
  -4  -2   6          0.14          0.20         0.17 o
  -3  -2   6         30.36         30.98         0.50 o
  -2  -2   6          6.07          5.72         0.42 o
  -1  -2   6          0.55          0.45         0.11 o
   0  -2   6         13.63         11.47         0.26 o
   1  -2   6         21.66         20.60         0.33 o
   2  -2   6         14.27         12.79         0.27 o
   3  -2   6          0.56          0.88         0.11 o
   4  -2   6          2.65          3.74         0.34 o
  -5  -1   6         26.11         28.70         0.62 o
  -4  -1   6         23.19         22.98         0.49 o
  -3  -1   6         14.74         14.99         0.36 o
  -2  -1   6         19.96         19.13         0.33 o
  -1  -1   6          0.86          0.73         0.11 o
   0  -1   6         55.43         52.40         0.59 o
   1  -1   6          5.45          4.28         0.22 o
   2  -1   6         19.64         17.84         0.29 o
   3  -1   6          0.59          0.44         0.11 o
   4  -1   6          2.90          2.43         0.28 o
   5  -1   6          2.01          1.57         0.20 o
  -5   0   6          5.80          6.19         0.33 o
  -4   0   6          0.02         -0.12         0.12 o
  -3   0   6          3.78          4.01         0.26 o
  -2   0   6          6.81          6.71         0.22 o
  -1   0   6         11.29         10.21         0.22 o
   0   0   6          2.67          1.76         0.11 o
   1   0   6          0.71          0.57         0.09 o
   2   0   6          0.01         -0.01         0.09 o
   3   0   6          0.94          0.92         0.11 o
   4   0   6         53.05         53.08         0.60 o
   5   0   6         11.74         11.69         0.38 o
   6   0   6          0.01          0.05         0.28 o
  -5   1   6          1.27          0.91         0.16 o
  -4   1   6          4.74          4.33         0.20 o
  -3   1   6          2.58          2.00         0.14 o
  -2   1   6         30.17         30.44         0.38 o
  -1   1   6          1.73          2.11         0.12 o
   0   1   6         27.51         29.29         0.35 o
   1   1   6         11.12         10.38         0.22 o
   2   1   6        281.43        279.18         2.29 o
   3   1   6        110.24        109.96         1.05 o
   4   1   6          0.18         -0.10         0.10 o
   5   1   6         26.39         28.11         0.41 o
   6   1   6          4.80          5.48         0.26 o
   7   1   6         10.00         10.49         0.34 o
  -4   2   6          0.00          0.13         0.14 o
  -3   2   6          0.85          0.72         0.14 o
  -2   2   6          8.01          7.84         0.23 o
  -1   2   6          5.52          5.33         0.19 o
   0   2   6          0.26          0.26         0.09 o
   1   2   6          0.72          1.02         0.11 o
   2   2   6          1.94          1.64         0.10 o
   3   2   6          5.15          4.49         0.21 o
   4   2   6         15.32         13.90         0.29 o
   5   2   6          4.35          4.19         0.20 o
   6   2   6         12.67         12.48         0.33 o
   7   2   6          0.53          1.04         0.17 o
  -4   3   6          1.01          0.87         0.22 o
  -3   3   6          0.43          0.49         0.17 o
  -2   3   6          9.32          9.98         0.28 o
  -1   3   6          4.28          4.58         0.22 o
   0   3   6          6.39          5.40         0.21 o
   1   3   6          3.95          3.26         0.22 o
   2   3   6         23.60         24.21         0.39 o
   3   3   6         12.37         12.84         0.23 o
   4   3   6         50.10         47.25         0.47 o
   5   3   6         47.53         43.35         0.59 o
   6   3   6          1.97          2.25         0.21 o
   7   3   6         17.83         18.97         0.45 o
  -3   4   6          8.64          9.54         0.41 o
  -2   4   6         28.30         26.94         0.44 o
  -1   4   6          0.64          0.79         0.12 o
   0   4   6         20.82         21.95         0.33 o
   1   4   6          0.22          0.33         0.11 o
   2   4   6         24.85         26.39         0.39 o
   3   4   6          7.37          6.21         0.22 o
   4   4   6          0.17          0.04         0.10 o
   5   4   6          1.29          1.01         0.16 o
   6   4   6         16.86         16.02         0.35 o
   7   4   6          2.11          2.55         0.38 o
   8   4   6          0.09         -0.37         0.18 o
  -3   5   6          0.01          0.05         0.22 o
  -2   5   6          2.07          1.49         0.22 o
  -1   5   6          2.01          2.18         0.16 o
   0   5   6          8.42          8.65         0.29 o
   1   5   6          8.05          9.10         0.27 o
   2   5   6         18.03         18.63         0.35 o
   3   5   6          0.21          0.29         0.10 o
   4   5   6          1.27          1.13         0.18 o
   5   5   6         30.73         30.27         0.46 o
   6   5   6         14.97         15.76         0.35 o
   7   5   6          1.14          0.94         0.17 o
   8   5   6          2.72          2.39         0.51 o
  -2   6   6          1.00          0.59         0.51 o
  -1   6   6          0.27          0.03         0.25 o
   0   6   6          2.22          1.40         0.39 o
   1   6   6          0.67          0.66         0.18 o
   2   6   6          6.12          6.24         0.30 o
   3   6   6         22.52         22.71         0.69 o
   4   6   6         16.44         16.65         0.45 o
   5   6   6         14.99         15.27         0.37 o
   6   6   6          0.20          0.01         0.15 o
   7   6   6         12.73         14.54         0.52 o
   0   7   6          4.61          2.35         0.46 o
   1   7   6          7.98          7.92         0.85 o
   2   7   6         12.44         13.46         0.93 o
   3   7   6         40.87         44.31         1.45 o
   4   7   6          3.62          2.12         0.27 o
   5   7   6          0.13         -0.25         0.28 o
   6   7   6          0.67          0.37         0.30 o
   7   7   6          6.94          4.67         0.42 o
   2   8   6          0.10         -0.29         0.46 o
   3   8   6          6.50          7.73         0.92 o
   4   8   6          0.03         -0.47         0.23 o
   5   8   6          0.00         -0.22         0.27 o
   6   8   6          0.64          0.42         0.45 o
  -1  -3   7          2.19          2.77         0.19 o
   0  -3   7          4.79          4.94         0.42 o
  -3  -2   7          0.20          0.27         0.16 o
  -2  -2   7          1.08          1.13         0.16 o
  -1  -2   7          0.47          0.52         0.25 o
   0  -2   7          3.81          3.77         0.28 o
   1  -2   7          7.13          6.48         0.26 o
   2  -2   7          0.82          1.06         0.15 o
   3  -2   7         10.88         13.64         0.38 o
  -4  -1   7         22.56         24.87         0.73 o
  -3  -1   7          7.09          7.26         0.55 o
  -2  -1   7          3.60          3.25         0.22 o
  -1  -1   7         15.47         14.65         0.49 o
   0  -1   7         20.72         20.68         0.39 o
   1  -1   7         25.07         23.08         0.42 o
   2  -1   7          0.00          0.09         0.12 o
   3  -1   7          3.53          4.18         0.28 o
   4  -1   7          9.94         12.43         0.39 o
  -4   0   7          7.00          7.85         0.30 o
  -3   0   7          6.64          6.69         0.33 o
  -2   0   7          0.00         -0.08         0.12 o
  -1   0   7         14.59         15.80         0.33 o
   0   0   7          1.13          1.06         0.11 o
   1   0   7         18.93         17.62         0.28 o
   2   0   7          1.48          1.20         0.12 o
   3   0   7          1.50          1.18         0.16 o
   4   0   7          2.88          2.51         0.21 o
   5   0   7          7.03          7.87         0.46 o
  -4   1   7          0.97          1.01         0.16 o
  -3   1   7          3.20          3.05         0.17 o
  -2   1   7          7.54          7.47         0.40 o
  -1   1   7          0.22          0.10         0.13 o
   0   1   7          1.05          0.97         0.11 o
   1   1   7          2.12          2.08         0.12 o
   2   1   7          0.54          0.51         0.12 o
   3   1   7        103.50        104.55         1.65 o
   4   1   7         21.59         21.53         0.43 o
   5   1   7          0.70          0.59         0.13 o
   6   1   7         11.20         13.40         0.35 o
  -3   2   7          6.06          7.77         0.30 o
  -2   2   7          1.08          0.93         0.13 o
  -1   2   7         15.47         15.93         0.44 o
   0   2   7          5.99          5.54         0.23 o
   1   2   7        128.03        132.43         1.34 o
   2   2   7         51.74         52.66         0.65 o
   3   2   7          0.20         -0.01         0.11 o
   4   2   7         15.91         16.41         0.31 o
   5   2   7          1.80          1.73         0.17 o
   6   2   7          8.17          8.47         0.31 o
  -3   3   7          1.47          1.15         0.20 o
  -2   3   7          0.52          0.34         0.22 o
  -1   3   7          0.07          0.10         0.15 o
   0   3   7          0.81          0.64         0.13 o
   1   3   7          1.25          0.92         0.15 o
   2   3   7          8.61          8.32         0.24 o
   3   3   7         16.00         15.77         0.29 o
   4   3   7          9.22          9.45         0.25 o
   5   3   7         24.71         23.99         0.44 o
   6   3   7          0.22          0.12         0.15 o
   7   3   7          0.73          0.57         0.19 o
  -3   4   7          3.13          2.80         0.34 o
  -2   4   7          0.00         -0.16         0.19 o
  -1   4   7          0.06         -0.25         0.13 o
   0   4   7          0.88          0.64         0.15 o
   1   4   7         12.54         13.17         0.29 o
   2   4   7          2.50          2.66         0.16 o
   3   4   7         14.62         14.12         0.34 o
   4   4   7         40.81         38.59         0.55 o
   5   4   7          1.22          1.09         0.15 o
   6   4   7         17.12         17.22         0.48 o
   7   4   7          3.86          3.04         0.46 o
  -2   5   7          0.23         -0.01         0.31 o
  -1   5   7          8.87          9.55         0.33 o
   0   5   7          0.37          0.23         0.13 o
   1   5   7         12.20         13.17         0.41 o
   2   5   7          0.16          0.11         0.12 o
   3   5   7          1.80          1.79         0.14 o
   4   5   7          0.01         -0.01         0.12 o
   5   5   7          8.20          8.57         0.30 o
   6   5   7          0.25          0.04         0.19 o
   7   5   7          2.98          2.66         0.51 o
  -1   6   7          0.86          0.33         0.43 o
   0   6   7          0.99         -0.13         0.55 o
   1   6   7          3.89          3.98         0.40 o
   2   6   7          0.09          0.14         0.16 o
   3   6   7          1.50          1.20         0.27 o
   4   6   7         21.17         21.05         0.48 o
   5   6   7          3.65          3.11         0.36 o
   6   6   7          0.11          0.16         0.14 o
   7   6   7          1.21          1.21         0.37 o
   1   7   7          4.62          4.19         0.47 o
   2   7   7         11.02         12.49         0.87 o
   3   7   7         13.77         15.63         0.56 o
   4   7   7         15.86         15.72         0.48 o
   5   7   7          0.11         -0.28         0.20 o
   6   7   7          8.19          9.78         0.59 o
   3   8   7          1.23          1.18         0.41 o
   4   8   7          0.17         -0.46         0.28 o
  -1  -1   8          0.64          0.80         0.21 o
   0  -1   8          6.26          6.58         0.52 o
   1  -1   8          0.34          0.41         0.21 o
   2  -1   8          4.44          6.47         0.35 o
  -2   0   8          9.50          9.36         0.34 o
  -1   0   8          9.73         10.87         0.52 o
   0   0   8         19.50         19.76         0.37 o
   1   0   8          0.24          0.11         0.19 o
   2   0   8          3.48          3.62         0.24 o
   3   0   8          3.55          4.19         0.50 o
   4   0   8          7.11          6.78         0.40 o
  -2   1   8          1.93          2.03         0.17 o
  -1   1   8          0.02          0.12         0.13 o
   0   1   8          8.24          7.93         0.33 o
   1   1   8          0.91          0.79         0.13 o
   2   1   8          0.99          0.95         0.13 o
   3   1   8          1.18          1.27         0.15 o
   4   1   8          0.87          0.95         0.14 o
   5   1   8          2.24          1.88         0.17 o
  -2   2   8          0.96          0.69         0.16 o
  -1   2   8          1.22          1.05         0.14 o
   0   2   8          6.25          7.12         0.34 o
   1   2   8          0.11          0.27         0.12 o
   2   2   8        103.76        106.01         1.12 o
   3   2   8         23.35         23.51         0.45 o
   4   2   8          2.16          2.02         0.14 o
   5   2   8         13.67         16.00         0.49 o
  -2   3   8          5.21          5.24         0.63 o
  -1   3   8          1.65          1.52         0.20 o
   0   3   8         35.16         40.37         0.60 o
   1   3   8         13.12         14.93         0.36 o
   2   3   8          0.10         -0.02         0.26 o
   3   3   8          3.92          3.81         0.27 o
   4   3   8          0.05          0.01         0.13 o
   5   3   8          2.37          1.86         0.21 o
   6   3   8          0.95          0.87         0.36 o
  -1   4   8          0.68          0.69         0.39 o
   0   4   8          0.22          0.23         0.19 o
   1   4   8          3.94          3.74         0.41 o
   2   4   8          8.09          7.86         0.32 o
   3   4   8          6.51          6.45         0.30 o
   4   4   8         23.59         24.01         0.72 o
   5   4   8          2.82          1.95         0.21 o
   6   4   8          0.36          0.24         0.21 o
  -1   5   8          0.08         -0.05         0.16 o
   0   5   8          6.48          7.33         0.34 o
   1   5   8          0.47          0.36         0.17 o
   2   5   8          2.01          2.11         0.31 o
   3   5   8         16.40         17.90         0.37 o
   4   5   8          0.17         -0.13         0.14 o
   5   5   8          9.69          9.72         0.39 o
   6   5   8          3.38          3.23         0.46 o
   0   6   8          3.52          4.25         0.49 o
   1   6   8          0.08         -0.08         0.17 o
   2   6   8          1.54          2.04         0.26 o
   3   6   8          0.09          0.06         0.17 o
   4   6   8          3.16          3.17         0.31 o
   5   6   8          3.11          2.72         0.20 o
   6   6   8          5.09          5.81         0.34 o
   2   7   8          1.60          1.35         0.28 o
   3   7   8          9.67         11.46         0.71 o
   4   7   8          0.03         -0.19         0.19 o
   5   7   8          0.30          0.30         0.15 o
   0   1   9          0.45          0.54         0.16 o
   1   1   9          2.74          2.74         0.19 o
   2   1   9          0.40          0.46         0.22 o
   0   2   9          0.07          0.32         0.15 o
   1   2   9          1.47          1.57         0.16 o
   2   2   9          0.15          0.21         0.14 o
   3   2   9          1.62          1.47         0.18 o
   4   2   9          3.58          3.27         0.22 o
   0   3   9          0.04          0.50         0.24 o
   1   3   9         57.16         66.11         1.01 o
   2   3   9         14.09         14.82         0.65 o
   3   3   9          2.40          1.92         0.23 o
   4   3   9         10.80         12.09         0.56 o
   0   4   9          1.85          2.55         0.26 o
   1   4   9          0.02         -0.07         0.19 o
   2   4   9          0.36          0.34         0.21 o
   3   4   9          0.28          0.30         0.20 o
   4   4   9          0.04         -0.15         0.25 o
   1   5   9          2.98          3.03         0.39 o
   2   5   9          2.68          2.30         0.40 o
   3   5   9         13.00         14.71         0.77 o
   4   5   9          4.61          4.15         0.63 o
                                                
