# Supplementary material for: Crystal structure of (E)-pent-2-enoic acid
Source: Acta Crystallogr E Crystallogr Commun. 2015 Apr 18;71(Pt 5):o316. doi: 10.1107/S2056989015007203 (PMC4420089; doi:10.1107/S2056989015007203)
Supplement: Supplementary file 3 [file e-71-0o316-Isup3.cml]

<?xml version="1.0" encoding="UTF-8"?>
<cml convention="cmlDict:cmllite" xmlns="http://www.xml-cml.org/schema" xmlns:cmlDict="http://www.xml-cml.org/dictionary/cml/" xmlns:nameDict="http://www.xml-cml.org/dictionary/cml/name/">
  <molecule id="m1">
    <name dictRef="nameDict:unknown">(E)-Pent-2-enoic acid</name>
    <atomArray>
      <atom id="a1" elementType="C" hydrogenCount="0">
        <label value="1" dictRef="cmlDict:locant"/>
      </atom>
      <atom id="a2" elementType="C">
        <label value="2" dictRef="cmlDict:locant"/>
      </atom>
      <atom id="a3" elementType="C">
        <label value="3" dictRef="cmlDict:locant"/>
      </atom>
      <atom id="a4" elementType="C">
        <label value="4" dictRef="cmlDict:locant"/>
      </atom>
      <atom id="a5" elementType="C">
        <label value="5" dictRef="cmlDict:locant"/>
      </atom>
      <atom id="a7" elementType="O" hydrogenCount="0">
        <label value="O'" dictRef="cmlDict:locant"/>
      </atom>
      <atom id="a8" elementType="O">
        <label value="O" dictRef="cmlDict:locant"/>
      </atom>
      <atom id="a9" elementType="H"/>
      <atom id="a10" elementType="H"/>
      <atom id="a11" elementType="H"/>
      <atom id="a12" elementType="H"/>
      <atom id="a13" elementType="H"/>
      <atom id="a14" elementType="H"/>
      <atom id="a15" elementType="H"/>
      <atom id="a16" elementType="H"/>
    </atomArray>
    <bondArray>
      <bond id="a1_a2" atomRefs2="a1 a2" order="S"/>
      <bond id="a2_a3" atomRefs2="a2 a3" order="D">
        <bondStereo atomRefs4="a1 a2 a3 a4">T</bondStereo>
      </bond>
      <bond id="a3_a4" atomRefs2="a3 a4" order="S"/>
      <bond id="a4_a5" atomRefs2="a4 a5" order="S"/>
      <bond id="a1_a7" atomRefs2="a1 a7" order="D"/>
      <bond id="a1_a8" atomRefs2="a1 a8" order="S"/>
      <bond id="a2_a9" atomRefs2="a2 a9" order="S"/>
      <bond id="a3_a10" atomRefs2="a3 a10" order="S"/>
      <bond id="a4_a11" atomRefs2="a4 a11" order="S"/>
      <bond id="a4_a12" atomRefs2="a4 a12" order="S"/>
      <bond id="a5_a13" atomRefs2="a5 a13" order="S"/>
      <bond id="a5_a14" atomRefs2="a5 a14" order="S"/>
      <bond id="a5_a15" atomRefs2="a5 a15" order="S"/>
      <bond id="a8_a16" atomRefs2="a8 a16" order="S"/>
    </bondArray>
  </molecule>
</cml>
